# Supplementary material for: 2,3,4,6-Tetra-O-acetyl-β-d-galacto­pyrano­syl butyrate
Source: Acta Crystallogr Sect E Struct Rep Online. 2012 Jan 11;68(Pt 2):o320. doi: 10.1107/S1600536811055814 (PMC3275009; doi:10.1107/S1600536811055814)
Supplement: Supplementary file 1 [file e-68-0o320-sup1.cif]

##############################################################################
#                                                                            #
# This CIF contains the data in a paper accepted for publication in          #
# Acta Crystallographica Section E. It conforms to the requirements of       #
# Notes for Authors for Acta Crystallographica Section E, and has been       #
# peer reviewed under the auspices of the IUCr Commission on Journals.       #
#                                                                            #
# Full details of the Crystallographic Information File format               #
# are given in the paper "The Crystallographic Information File (CIF):       #
# a New Standard Archive File for Crystallography" by S. R. Hall, F. H.      #
# Allen and I. D. Brown [Acta Cryst. (1991), A47, 655-685].                  #
#                                                                            #
# The current version of the core CIF dictionary is obtainable from          #
# ftp://ftp.iucr.org/pub/cif_core.dic.                                       #
#                                                                            #
# Software is freely available for graphical display of the structure(s)     #
# in this CIF. For information consult the CIF software page                 #
# http://www.iucr.org/resources/cif/software.                                #
#                                                                            #
# This file may be used for bona fide research purposes within the           #
# scientific community so long as proper attribution is given to the journal # 
# article from which it was obtained.                                        #
#                                                                            #
##############################################################################
data_I
_audit_creation_method     SHELXL-97
_chemical_name_systematic
;\
(2<i>S</i>,3<i>R</i>,4<i>S</i>,5<i>S</i>,6<i>R</i>)-3,4,5-triacetoxy-
6-(acetoxymethyl)oxinan-2-yl butyrate
;
_chemical_name_common
;
2,3,4,6-Tetra-<i>O</i>-acetyl-\b-D-galactopyranosyl butyrate
;
_chemical_formula_moiety     'C18 H26 O11'
_chemical_formula_sum     'C18 H26 O11'
_chemical_formula_weight     418.39
_chemical_melting_point     ?
_symmetry_cell_setting     monoclinic
_symmetry_space_group_name_H-M     'P 21'
_symmetry_space_group_name_Hall     'P 2yb'
loop_
    _symmetry_equiv_pos_as_xyz
    'x, y, z'
    '-x, y+1/2, -z'
_cell_length_a     9.2079(9)
_cell_length_b     8.5034(5)
_cell_length_c     14.3199(12)
_cell_angle_alpha     90.00
_cell_angle_beta     100.804(9)
_cell_angle_gamma     90.00
_cell_volume     1101.35(16)
_cell_formula_units_Z     2
_cell_measurement_reflns_used     3799
_cell_measurement_theta_min     3.2
_cell_measurement_theta_max     26.4
_cell_measurement_temperature     294(2)
_exptl_crystal_description     block
_exptl_crystal_colour     colorless
_exptl_crystal_size_max     0.38
_exptl_crystal_size_mid     0.32
_exptl_crystal_size_min     0.25
_exptl_crystal_density_diffrn     1.262
_exptl_crystal_density_meas     ?
_exptl_crystal_density_method     'not measured'
_exptl_crystal_F_000     444
_exptl_absorpt_coefficient_mu     0.105
_exptl_absorpt_correction_type     none
_exptl_absorpt_process_details     ?
_exptl_absorpt_correction_T_min     ?
_exptl_absorpt_correction_T_max     ?
_exptl_special_details
;
;
_diffrn_ambient_temperature     294(2)
_diffrn_radiation_type     MoK\a
_diffrn_radiation_wavelength     0.71073
_diffrn_radiation_source     'fine-focus sealed tube'
_diffrn_radiation_monochromator     graphite
_diffrn_measurement_device_type
                                'Oxford Diffraction Xcalibur Atlas Gemini ultra'
_diffrn_measurement_method     '\w scans'
_diffrn_detector_area_resol_mean     10.3592
_diffrn_reflns_number     6393
_diffrn_reflns_av_R_equivalents     0.0280
_diffrn_reflns_av_sigmaI/netI     0.0314
_diffrn_reflns_theta_min     2.90
_diffrn_reflns_theta_max     25.35
_diffrn_reflns_theta_full     25.35
_diffrn_measured_fraction_theta_max     0.998
_diffrn_measured_fraction_theta_full     0.998
_diffrn_reflns_limit_h_min     -11
_diffrn_reflns_limit_h_max     8
_diffrn_reflns_limit_k_min     -10
_diffrn_reflns_limit_k_max     9
_diffrn_reflns_limit_l_min     -16
_diffrn_reflns_limit_l_max     17
_diffrn_standards_number     ?
_diffrn_standards_interval_count     ?
_diffrn_standards_interval_time     ?
_diffrn_standards_decay_%     ?
_refine_special_details
;
Refinement of <i>F</i>^2^ against ALL reflections. The weighted <i>R</i>-factor
<i>wR</i> and goodness of fit <i>S</i> are based on <i>F</i>^2^, conventional
<i>R</i>-factors <i>R</i> are based on <i>F</i>, with <i>F</i> set to zero for
negative <i>F</i>^2^. The threshold expression of <i>F</i>^2^ >
\s(<i>F</i>^2^) is used only for calculating <i>R</i>-factors(gt) <i>etc</i>.
and is not relevant to the choice of reflections for refinement.
<i>R</i>-factors based on <i>F</i>^2^ are statistically about twice as large
as those based on <i>F</i>, and <i>R</i>- factors based on ALL data will be
even larger.
;
_reflns_number_total     2160
_reflns_number_gt     1582
_reflns_threshold_expression     I>2sigma(I)
_refine_ls_structure_factor_coef     Fsqd
_refine_ls_matrix_type     full
_refine_ls_R_factor_all     0.0719
_refine_ls_R_factor_gt     0.0484
_refine_ls_wR_factor_gt     0.1297
_refine_ls_wR_factor_ref     0.1467
_refine_ls_goodness_of_fit_ref     1.032
_refine_ls_restrained_S_all     1.032
_refine_ls_number_reflns     2160
_refine_ls_number_parameters     268
_refine_ls_number_restraints     1
_refine_ls_hydrogen_treatment     constr
_refine_ls_weighting_scheme     calc
_refine_ls_weighting_details
         'calc w=1/[\s^2^(Fo^2^)+(0.0855P)^2^+0.0985P] where P=(Fo^2^+2Fc^2^)/3'
_atom_sites_solution_hydrogens     geom
_atom_sites_solution_primary     direct
_atom_sites_solution_secondary     difmap
_refine_ls_shift/su_max     0.002
_refine_ls_shift/su_mean     0.000
_refine_diff_density_max     0.351
_refine_diff_density_min     -0.211
_refine_ls_extinction_method     'SHELXTL (Sheldrick, 2008)'
_refine_ls_extinction_coef     0.022(6)
_refine_ls_extinction_expression
                                  'Fc^*^=kFc[1+0.001xFc^2^\l^3^/sin(2\q)]^-1/4^'
loop_
    _atom_type_symbol
    _atom_type_description
    _atom_type_scat_dispersion_real
    _atom_type_scat_dispersion_imag
    _atom_type_scat_source
    'C' 'C' 0.0033 0.0000
                         'International Tables Vol C Tables 4.2.6.8 and 6.1.1.4'
    'H' 'H' 0.0000 0.0000
                         'International Tables Vol C Tables 4.2.6.8 and 6.1.1.4'
    'O' 'O' 0.0106 0.0000
                         'International Tables Vol C Tables 4.2.6.8 and 6.1.1.4'
_computing_data_collection     'CrysAlis PRO (Oxford Diffraction, 2007)'
_computing_cell_refinement     'CrysAlis RED (Oxford Diffraction, 2007)'
_computing_data_reduction     'CrysAlis RED (Oxford Diffraction, 2007)'
_computing_structure_solution     'SHELXTL (Sheldrick, 2008)'
_computing_structure_refinement     'SHELXTL (Sheldrick, 2008)'
_computing_molecular_graphics     'SHELXTL (Sheldrick, 2008)'
_computing_publication_material     'SHELXTL (Sheldrick, 2008)'
loop_
    _atom_site_type_symbol
    _atom_site_label
    _atom_site_fract_x
    _atom_site_fract_y
    _atom_site_fract_z
    _atom_site_U_iso_or_equiv
    _atom_site_adp_type
    _atom_site_calc_flag
    _atom_site_refinement_flags
    _atom_site_occupancy
    _atom_site_symmetry_multiplicity
    _atom_site_disorder_assembly
    _atom_site_disorder_group
    O O1 0.1960(3) 0.9067(3) 0.2033(2) 0.0627(8) Uani d . 1 1 . .
    O O2 0.2171(3) 0.8828(4) 0.3617(2) 0.0669(8) Uani d . 1 1 . .
    O O3 -0.0223(5) 0.8472(6) 0.3587(3) 0.1095(14) Uani d . 1 1 . .
    O O4 0.2776(3) 1.2097(3) 0.3854(2) 0.0599(7) Uani d . 1 1 . .
    O O5 0.4753(4) 1.1092(5) 0.4784(2) 0.0989(13) Uani d . 1 1 . .
    O O6 0.4015(3) 1.3413(3) 0.23619(19) 0.0606(7) Uani d . 1 1 . .
    O O7 0.2592(4) 1.5007(4) 0.1320(3) 0.0843(10) Uani d . 1 1 . .
    O O8 0.4303(3) 1.0527(3) 0.13984(19) 0.0607(7) Uani d . 1 1 . .
    O O9 0.5101(5) 1.2274(5) 0.0433(3) 0.1129(15) Uani d . 1 1 . .
    O O10 0.1343(4) 1.0060(4) -0.0433(2) 0.0778(9) Uani d . 1 1 . .
    O O11 0.0730(4) 0.8056(4) -0.1411(2) 0.0833(10) Uani d . 1 1 . .
    C C1 0.1872(5) 0.9923(5) 0.2865(3) 0.0579(10) Uani d . 1 1 . .
    H H1 0.0883 1.0375 0.2824 0.069 Uiso calc R 1 1 . .
    C C2 0.3038(4) 1.1195(5) 0.3053(3) 0.0516(9) Uani d . 1 1 . .
    H H2 0.4030 1.0731 0.3185 0.062 Uiso calc R 1 1 . .
    C C3 0.2868(4) 1.2263(4) 0.2199(3) 0.0524(10) Uani d . 1 1 . .
    H H3 0.1912 1.2800 0.2127 0.063 Uiso calc R 1 1 . .
    C C4 0.2904(4) 1.1312(5) 0.1311(3) 0.0553(10) Uani d . 1 1 . .
    H H4 0.2741 1.1999 0.0751 0.066 Uiso calc R 1 1 . .
    C C5 0.1711(5) 1.0062(5) 0.1214(3) 0.0592(10) Uani d . 1 1 . .
    H H5 0.0749 1.0579 0.1171 0.071 Uiso calc R 1 1 . .
    C C6 0.1034(6) 0.8206(6) 0.3940(3) 0.0691(12) Uani d . 1 1 . .
    C C7 0.1506(7) 0.7109(7) 0.4739(3) 0.0898(16) Uani d . 1 1 . .
    H H7A 0.2396 0.6558 0.4658 0.108 Uiso calc R 1 1 . .
    H H7B 0.0737 0.6338 0.4764 0.108 Uiso calc R 1 1 . .
    C C8 0.1820(10) 0.8143(11) 0.5717(4) 0.139(3) Uani d . 1 1 . .
    H H8A 0.2591 0.8907 0.5683 0.166 Uiso calc R 1 1 . .
    H H8B 0.0931 0.8714 0.5779 0.166 Uiso calc R 1 1 . .
    C C9 0.2258(9) 0.7182(11) 0.6526(4) 0.135(3) Uani d . 1 1 . .
    H H9A 0.3178 0.6677 0.6490 0.202 Uiso calc R 1 1 . .
    H H9B 0.1515 0.6398 0.6548 0.202 Uiso calc R 1 1 . .
    H H9C 0.2378 0.7817 0.7090 0.202 Uiso calc R 1 1 . .
    C C10 0.3699(5) 1.1938(6) 0.4686(3) 0.0640(11) Uani d . 1 1 . .
    C C11 0.3271(7) 1.2933(7) 0.5437(3) 0.0857(15) Uani d . 1 1 . .
    H H11A 0.2395 1.3516 0.5177 0.129 Uiso calc R 1 1 . .
    H H11B 0.4059 1.3650 0.5674 0.129 Uiso calc R 1 1 . .
    H H11C 0.3080 1.2280 0.5947 0.129 Uiso calc R 1 1 . .
    C C12 0.3736(6) 1.4773(5) 0.1855(4) 0.0698(12) Uani d . 1 1 . .
    C C13 0.4984(7) 1.5887(8) 0.2062(5) 0.114(2) Uani d . 1 1 . .
    H H13A 0.5798 1.5396 0.2476 0.171 Uiso calc R 1 1 . .
    H H13B 0.4683 1.6807 0.2364 0.171 Uiso calc R 1 1 . .
    H H13C 0.5283 1.6182 0.1479 0.171 Uiso calc R 1 1 . .
    C C14 0.1652(6) 0.9010(6) 0.0361(3) 0.0709(12) Uani d . 1 1 . .
    H H14A 0.2590 0.8479 0.0381 0.085 Uiso calc R 1 1 . .
    H H14B 0.0878 0.8229 0.0331 0.085 Uiso calc R 1 1 . .
    C C15 0.5298(5) 1.1116(6) 0.0906(3) 0.0697(12) Uani d . 1 1 . .
    C C16 0.6667(5) 1.0135(6) 0.1061(4) 0.0839(15) Uani d . 1 1 . .
    H H16A 0.7105 1.0135 0.1724 0.126 Uiso calc R 1 1 . .
    H H16B 0.7356 1.0562 0.0701 0.126 Uiso calc R 1 1 . .
    H H16C 0.6420 0.9077 0.0856 0.126 Uiso calc R 1 1 . .
    C C17 0.0882(5) 0.9440(6) -0.1293(3) 0.0653(12) Uani d . 1 1 . .
    C C18 0.0590(7) 1.0649(8) -0.2023(3) 0.0884(15) Uani d . 1 1 . .
    H H18A 0.1422 1.1347 -0.1960 0.133 Uiso calc R 1 1 . .
    H H18B -0.0274 1.1233 -0.1950 0.133 Uiso calc R 1 1 . .
    H H18C 0.0429 1.0165 -0.2639 0.133 Uiso calc R 1 1 . .
loop_
    _atom_site_aniso_label
    _atom_site_aniso_U_11
    _atom_site_aniso_U_22
    _atom_site_aniso_U_33
    _atom_site_aniso_U_12
    _atom_site_aniso_U_13
    _atom_site_aniso_U_23
    O1 0.0752(19) 0.0537(15) 0.0613(17) -0.0060(14) 0.0180(14) 0.0060(14)
    O2 0.0644(18) 0.0700(19) 0.0679(18) -0.0023(15) 0.0161(14) 0.0242(16)
    O3 0.083(3) 0.128(4) 0.126(3) -0.001(2) 0.042(2) 0.034(3)
    O4 0.0617(17) 0.0651(17) 0.0542(15) 0.0114(14) 0.0146(12) 0.0022(14)
    O5 0.084(2) 0.123(3) 0.082(2) 0.028(3) -0.0029(19) -0.015(2)
    O6 0.0665(18) 0.0549(16) 0.0591(15) -0.0089(13) 0.0083(13) 0.0000(14)
    O7 0.088(2) 0.068(2) 0.093(2) -0.0005(18) 0.008(2) 0.0190(19)
    O8 0.0660(18) 0.0577(15) 0.0618(16) 0.0012(13) 0.0209(13) 0.0072(14)
    O9 0.110(3) 0.112(3) 0.131(3) 0.010(3) 0.061(3) 0.055(3)
    O10 0.106(2) 0.0663(19) 0.0575(17) -0.0130(18) 0.0052(16) 0.0012(16)
    O11 0.086(2) 0.080(2) 0.079(2) 0.0041(19) 0.0024(17) -0.0216(19)
    C1 0.056(2) 0.061(2) 0.056(2) 0.002(2) 0.0102(18) 0.009(2)
    C2 0.053(2) 0.053(2) 0.049(2) 0.0056(18) 0.0099(16) 0.0022(18)
    C3 0.050(2) 0.052(2) 0.054(2) 0.0009(18) 0.0065(17) 0.0065(18)
    C4 0.060(2) 0.053(2) 0.052(2) 0.0007(19) 0.0090(17) 0.0099(19)
    C5 0.070(3) 0.053(2) 0.054(2) -0.006(2) 0.0084(19) 0.0048(19)
    C6 0.075(3) 0.073(3) 0.063(3) -0.003(3) 0.023(2) 0.005(2)
    C7 0.103(4) 0.091(3) 0.076(3) -0.020(3) 0.018(3) 0.024(3)
    C8 0.197(9) 0.135(6) 0.081(4) 0.022(6) 0.016(5) 0.021(4)
    C9 0.153(7) 0.160(8) 0.095(4) -0.013(6) 0.033(4) -0.010(5)
    C10 0.063(3) 0.070(3) 0.062(3) -0.003(2) 0.018(2) 0.004(2)
    C11 0.114(4) 0.087(3) 0.061(3) -0.007(3) 0.028(3) -0.007(3)
    C12 0.082(3) 0.056(3) 0.075(3) -0.010(2) 0.023(3) 0.002(2)
    C13 0.125(5) 0.087(4) 0.122(5) -0.041(4) 0.005(4) 0.014(4)
    C14 0.089(3) 0.057(2) 0.064(3) -0.008(2) 0.007(2) 0.004(2)
    C15 0.078(3) 0.065(3) 0.073(3) -0.014(2) 0.030(2) -0.003(3)
    C16 0.075(3) 0.080(3) 0.106(4) 0.000(3) 0.040(3) -0.010(3)
    C17 0.059(3) 0.076(3) 0.061(3) -0.004(2) 0.012(2) -0.006(2)
    C18 0.097(4) 0.101(4) 0.066(3) 0.002(3) 0.012(3) 0.005(3)
_geom_special_details
;
All e.s.d.'s (except the e.s.d. in the dihedral angle between two l.s. planes)
are estimated using the full covariance matrix. The cell e.s.d.'s are taken
into account individually in the estimation of e.s.d.'s in distances, angles
and torsion angles; correlations between e.s.d.'s in cell parameters are only
used when they are defined by crystal symmetry. An approximate (isotropic)
treatment of cell e.s.d.'s is used for estimating e.s.d.'s involving l.s.
planes.
;
loop_
    _geom_bond_atom_site_label_1
    _geom_bond_atom_site_label_2
    _geom_bond_site_symmetry_2
    _geom_bond_distance
    _geom_bond_publ_flag
    O1 C1 . 1.412(5) ?
    O1 C5 . 1.429(5) ?
    O2 C6 . 1.331(5) ?
    O2 C1 . 1.412(5) ?
    O3 C6 . 1.195(6) ?
    O4 C10 . 1.334(5) ?
    O4 C2 . 1.437(5) ?
    O5 C10 . 1.195(6) ?
    O6 C12 . 1.363(5) ?
    O6 C3 . 1.426(5) ?
    O7 C12 . 1.197(6) ?
    O8 C15 . 1.353(5) ?
    O8 C4 . 1.435(5) ?
    O9 C15 . 1.190(6) ?
    O10 C17 . 1.334(5) ?
    O10 C14 . 1.432(5) ?
    O11 C17 . 1.193(6) ?
    C1 C2 . 1.513(6) ?
    C1 H1 . 0.9800 ?
    C2 C3 . 1.507(5) ?
    C2 H2 . 0.9800 ?
    C3 C4 . 1.513(6) ?
    C3 H3 . 0.9800 ?
    C4 C5 . 1.516(6) ?
    C4 H4 . 0.9800 ?
    C5 C14 . 1.506(6) ?
    C5 H5 . 0.9800 ?
    C6 C7 . 1.477(7) ?
    C7 C8 . 1.634(9) ?
    C7 H7A . 0.9700 ?
    C7 H7B . 0.9700 ?
    C8 C9 . 1.413(9) ?
    C8 H8A . 0.9700 ?
    C8 H8B . 0.9700 ?
    C9 H9A . 0.9600 ?
    C9 H9B . 0.9600 ?
    C9 H9C . 0.9600 ?
    C10 C11 . 1.478(7) ?
    C11 H11A . 0.9600 ?
    C11 H11B . 0.9600 ?
    C11 H11C . 0.9600 ?
    C12 C13 . 1.476(7) ?
    C13 H13A . 0.9600 ?
    C13 H13B . 0.9600 ?
    C13 H13C . 0.9600 ?
    C14 H14A . 0.9700 ?
    C14 H14B . 0.9700 ?
    C15 C16 . 1.492(7) ?
    C16 H16A . 0.9600 ?
    C16 H16B . 0.9600 ?
    C16 H16C . 0.9600 ?
    C17 C18 . 1.454(7) ?
    C18 H18A . 0.9600 ?
    C18 H18B . 0.9600 ?
    C18 H18C . 0.9600 ?
loop_
    _geom_angle_atom_site_label_1
    _geom_angle_atom_site_label_2
    _geom_angle_atom_site_label_3
    _geom_angle_site_symmetry_1
    _geom_angle_site_symmetry_3
    _geom_angle
    _geom_angle_publ_flag
    C1 O1 C5 . . 111.2(3) ?
    C6 O2 C1 . . 118.3(3) ?
    C10 O4 C2 . . 119.0(3) ?
    C12 O6 C3 . . 115.7(3) ?
    C15 O8 C4 . . 117.8(3) ?
    C17 O10 C14 . . 118.0(4) ?
    O2 C1 O1 . . 105.7(3) ?
    O2 C1 C2 . . 107.8(3) ?
    O1 C1 C2 . . 111.6(3) ?
    O2 C1 H1 . . 110.6 ?
    O1 C1 H1 . . 110.6 ?
    C2 C1 H1 . . 110.6 ?
    O4 C2 C3 . . 108.6(3) ?
    O4 C2 C1 . . 107.7(3) ?
    C3 C2 C1 . . 108.9(3) ?
    O4 C2 H2 . . 110.5 ?
    C3 C2 H2 . . 110.5 ?
    C1 C2 H2 . . 110.5 ?
    O6 C3 C2 . . 108.6(3) ?
    O6 C3 C4 . . 111.8(3) ?
    C2 C3 C4 . . 110.2(3) ?
    O6 C3 H3 . . 108.7 ?
    C2 C3 H3 . . 108.7 ?
    C4 C3 H3 . . 108.7 ?
    O8 C4 C3 . . 109.6(3) ?
    O8 C4 C5 . . 107.7(3) ?
    C3 C4 C5 . . 108.8(3) ?
    O8 C4 H4 . . 110.2 ?
    C3 C4 H4 . . 110.2 ?
    C5 C4 H4 . . 110.2 ?
    O1 C5 C14 . . 106.8(3) ?
    O1 C5 C4 . . 109.7(3) ?
    C14 C5 C4 . . 113.9(4) ?
    O1 C5 H5 . . 108.8 ?
    C14 C5 H5 . . 108.8 ?
    C4 C5 H5 . . 108.8 ?
    O3 C6 O2 . . 122.7(4) ?
    O3 C6 C7 . . 124.6(5) ?
    O2 C6 C7 . . 112.6(5) ?
    C6 C7 C8 . . 107.7(5) ?
    C6 C7 H7A . . 110.2 ?
    C8 C7 H7A . . 110.2 ?
    C6 C7 H7B . . 110.2 ?
    C8 C7 H7B . . 110.2 ?
    H7A C7 H7B . . 108.5 ?
    C9 C8 C7 . . 111.6(7) ?
    C9 C8 H8A . . 109.3 ?
    C7 C8 H8A . . 109.3 ?
    C9 C8 H8B . . 109.3 ?
    C7 C8 H8B . . 109.3 ?
    H8A C8 H8B . . 108.0 ?
    C8 C9 H9A . . 109.5 ?
    C8 C9 H9B . . 109.5 ?
    H9A C9 H9B . . 109.5 ?
    C8 C9 H9C . . 109.5 ?
    H9A C9 H9C . . 109.5 ?
    H9B C9 H9C . . 109.5 ?
    O5 C10 O4 . . 122.2(4) ?
    O5 C10 C11 . . 125.5(4) ?
    O4 C10 C11 . . 112.3(4) ?
    C10 C11 H11A . . 109.5 ?
    C10 C11 H11B . . 109.5 ?
    H11A C11 H11B . . 109.5 ?
    C10 C11 H11C . . 109.5 ?
    H11A C11 H11C . . 109.5 ?
    H11B C11 H11C . . 109.5 ?
    O7 C12 O6 . . 122.5(4) ?
    O7 C12 C13 . . 125.5(5) ?
    O6 C12 C13 . . 112.0(4) ?
    C12 C13 H13A . . 109.5 ?
    C12 C13 H13B . . 109.5 ?
    H13A C13 H13B . . 109.5 ?
    C12 C13 H13C . . 109.5 ?
    H13A C13 H13C . . 109.5 ?
    H13B C13 H13C . . 109.5 ?
    O10 C14 C5 . . 104.2(3) ?
    O10 C14 H14A . . 110.9 ?
    C5 C14 H14A . . 110.9 ?
    O10 C14 H14B . . 110.9 ?
    C5 C14 H14B . . 110.9 ?
    H14A C14 H14B . . 108.9 ?
    O9 C15 O8 . . 123.8(5) ?
    O9 C15 C16 . . 125.6(5) ?
    O8 C15 C16 . . 110.6(4) ?
    C15 C16 H16A . . 109.5 ?
    C15 C16 H16B . . 109.5 ?
    H16A C16 H16B . . 109.5 ?
    C15 C16 H16C . . 109.5 ?
    H16A C16 H16C . . 109.5 ?
    H16B C16 H16C . . 109.5 ?
    O11 C17 O10 . . 121.9(5) ?
    O11 C17 C18 . . 126.5(5) ?
    O10 C17 C18 . . 111.6(4) ?
    C17 C18 H18A . . 109.5 ?
    C17 C18 H18B . . 109.5 ?
    H18A C18 H18B . . 109.5 ?
    C17 C18 H18C . . 109.5 ?
    H18A C18 H18C . . 109.5 ?
    H18B C18 H18C . . 109.5 ?
loop_
    _geom_torsion_atom_site_label_1
    _geom_torsion_atom_site_label_2
    _geom_torsion_atom_site_label_3
    _geom_torsion_atom_site_label_4
    _geom_torsion_site_symmetry_1
    _geom_torsion_site_symmetry_2
    _geom_torsion_site_symmetry_3
    _geom_torsion_site_symmetry_4
    _geom_torsion
    _geom_torsion_publ_flag
    C6 O2 C1 O1 . . . . -99.1(4) ?
    C6 O2 C1 C2 . . . . 141.5(4) ?
    C5 O1 C1 O2 . . . . -178.6(3) ?
    C5 O1 C1 C2 . . . . -61.7(4) ?
    C10 O4 C2 C3 . . . . -134.7(4) ?
    C10 O4 C2 C1 . . . . 107.5(4) ?
    O2 C1 C2 O4 . . . . -69.9(4) ?
    O1 C1 C2 O4 . . . . 174.5(3) ?
    O2 C1 C2 C3 . . . . 172.6(3) ?
    O1 C1 C2 C3 . . . . 57.0(4) ?
    C12 O6 C3 C2 . . . . -156.7(3) ?
    C12 O6 C3 C4 . . . . 81.5(4) ?
    O4 C2 C3 O6 . . . . 65.8(4) ?
    C1 C2 C3 O6 . . . . -177.2(3) ?
    O4 C2 C3 C4 . . . . -171.4(3) ?
    C1 C2 C3 C4 . . . . -54.4(4) ?
    C15 O8 C4 C3 . . . . -104.4(4) ?
    C15 O8 C4 C5 . . . . 137.4(4) ?
    O6 C3 C4 O8 . . . . 59.4(4) ?
    C2 C3 C4 O8 . . . . -61.5(4) ?
    O6 C3 C4 C5 . . . . 177.0(3) ?
    C2 C3 C4 C5 . . . . 56.1(4) ?
    C1 O1 C5 C14 . . . . -173.6(3) ?
    C1 O1 C5 C4 . . . . 62.5(4) ?
    O8 C4 C5 O1 . . . . 59.6(4) ?
    C3 C4 C5 O1 . . . . -59.2(4) ?
    O8 C4 C5 C14 . . . . -60.1(4) ?
    C3 C4 C5 C14 . . . . -178.9(3) ?
    C1 O2 C6 O3 . . . . 4.1(7) ?
    C1 O2 C6 C7 . . . . -178.8(4) ?
    O3 C6 C7 C8 . . . . -96.6(7) ?
    O2 C6 C7 C8 . . . . 86.3(6) ?
    C6 C7 C8 C9 . . . . 179.1(7) ?
    C2 O4 C10 O5 . . . . 1.4(7) ?
    C2 O4 C10 C11 . . . . -179.6(4) ?
    C3 O6 C12 O7 . . . . 1.4(6) ?
    C3 O6 C12 C13 . . . . -179.5(5) ?
    C17 O10 C14 C5 . . . . -164.4(4) ?
    O1 C5 C14 O10 . . . . 177.8(3) ?
    C4 C5 C14 O10 . . . . -60.9(5) ?
    C4 O8 C15 O9 . . . . 2.7(7) ?
    C4 O8 C15 C16 . . . . -178.6(4) ?
    C14 O10 C17 O11 . . . . -0.2(7) ?
    C14 O10 C17 C18 . . . . 179.0(4) ?
loop_
    _geom_hbond_atom_site_label_D
    _geom_hbond_atom_site_label_H
    _geom_hbond_atom_site_label_A
    _geom_hbond_site_symmetry_A
    _geom_hbond_distance_DH
    _geom_hbond_distance_HA
    _geom_hbond_distance_DA
    _geom_hbond_angle_DHA
    C3 H3 O11 2_555 0.98 2.47 3.362(5) 152
    C5 H5 O11 2_555 0.98 2.57 3.443(6) 149
    C11 H11B O5 2_656 0.96 2.49 3.293(7) 141
    C16 H16C O9 2_645 0.96 2.60 3.441(7) 147
data_global
_journal_date_recd_electronic     2011-12-06
_journal_date_accepted     2011-12-27
_journal_name_full     'Acta Crystallographica, Section E'
_journal_year     2012
_journal_volume     68
_journal_issue      2
_journal_page_first     o320
_journal_page_last     o320
_journal_paper_category     QO
_journal_paper_doi     10.1107/S1600536811055814
_journal_coeditor_code     XU5405
_publ_contact_author_name     'Dr. Yan-Li Cui'
_publ_contact_author_address
;
Department of Chemistry
Zhejiang University
People's Republic of China
;
_publ_contact_author_email     zjhzcyl@tom.com
_publ_section_title
;
2,3,4,6-Tetra-<i>O</i>-acetyl-\b-D-galactopyranosyl butyrate
;
loop_
    _publ_author_name
    _publ_author_address
    'Yan-Li Cui'
;
Department of Chemistry
Zhejiang University
People's Republic of China
;
    'Ming-Han Xu'
;
Department of Chemistry
Zhejiang University
People's Republic of China
;
    'Jian-Wei Mao'
;
Department of Biological and Chemical Engineering
Zhejiang University of Science and Technology
People's Republic of China
;
    'Yong-Ping Yu'
;
College of Pharmaceutical Sciences
Zhejiang University
People's Republic of China
;
