# Supplementary material for: 2,3,4,6-Tetra-O-acetyl-β-d-galacto­pyrano­syl butyrate
Source: Acta Crystallogr Sect E Struct Rep Online. 2012 Jan 11;68(Pt 2):o320. doi: 10.1107/S1600536811055814 (PMC3275009; doi:10.1107/S1600536811055814)
Supplement: Supplementary file 2 [file e-68-0o320-Isup2.hkl]

#
# h,k,l, Fc-squared, Fo-squared, sigma(Fo-squared) and status flag
#
data_I
_shelx_title 't072338'
_shelx_refln_list_code          4
_shelx_F_calc_maximum      110.10
_exptl_crystal_F_000       444.00
_reflns_d_resolution_high  0.8300
 
loop_
 _symmetry_equiv_pos_as_xyz
 'x, y, z'
 '-x, y+1/2, -z'
 
_cell_length_a     9.2079
_cell_length_b     8.5034
_cell_length_c    14.3199
_cell_angle_alpha  90.000
_cell_angle_beta  100.804
_cell_angle_gamma  90.000
 
_shelx_F_squared_multiplier     1.000
 
loop_
 _refln_index_h
 _refln_index_k
 _refln_index_l
 _refln_F_squared_calc
 _refln_F_squared_meas
 _refln_F_squared_sigma
 _refln_observed_status
   2   0   0     1018.93      847.12     11.23 o
   3   0   0      832.00      877.13      9.28 o
   4   0   0      187.96      181.77      4.88 o
   5   0   0       93.25       91.66      3.94 o
   6   0   0        0.73        0.81      1.18 o
   7   0   0        0.14       -0.26      1.33 o
   8   0   0       13.74       10.80      2.04 o
   9   0   0       23.90       18.87      4.76 o
  10   0   0       15.28       12.78      4.06 o
   1   1   0     3645.82     3630.39     19.60 o
   2   1   0    12121.93    12027.39     83.30 o
   3   1   0      225.23      242.56      4.25 o
   4   1   0      987.77     1004.55      8.65 o
   5   1   0        8.75       10.61      1.77 o
   6   1   0       72.12       64.50      2.19 o
   7   1   0       38.92       35.05      2.66 o
   8   1   0      111.69      119.85      4.85 o
   9   1   0       41.57       45.18      4.44 o
  10   1   0        3.90        4.92      2.14 o
   0   2   0       96.73      106.15      1.87 o
   1   2   0     4352.63     4292.18     30.60 o
   2   2   0      373.80      436.76      3.39 o
   3   2   0      324.62      314.73      4.25 o
   4   2   0      488.94      521.06      7.20 o
   5   2   0      917.22     1006.85     11.19 o
   6   2   0       28.01       20.74      1.42 o
   7   2   0       52.16       48.59      2.79 o
   8   2   0       13.18       11.02      2.44 o
   9   2   0       13.26       11.54      2.63 o
  10   2   0        3.83        2.71      1.78 o
   1   3   0      694.19      701.60      4.18 o
   2   3   0      279.76      314.75      2.75 o
   3   3   0     1661.92     1791.19     13.96 o
   4   3   0      618.20      706.30      6.01 o
   5   3   0       55.24       59.14      3.47 o
   6   3   0       26.25       27.35      2.22 o
   7   3   0       26.09       27.46      1.86 o
   8   3   0       11.96        8.76      2.75 o
   9   3   0        1.07        1.64      1.86 o
  10   3   0        3.98        3.47      2.15 o
   0   4   0      167.47      166.95      3.86 o
   1   4   0       33.53       36.53      0.99 o
   2   4   0     1168.05     1160.53      8.46 o
   3   4   0       25.83       19.75      0.99 o
   4   4   0      121.10      122.11      2.54 o
   5   4   0       22.54       21.64      1.30 o
   6   4   0       26.05       32.63      1.94 o
   7   4   0        8.26        8.04      0.88 o
   8   4   0        7.62        6.82      1.28 o
   9   4   0        9.74       13.36      2.48 o
  10   4   0        4.67        6.57      2.27 o
   1   5   0       86.12       85.77      1.97 o
   2   5   0      105.41      103.61      1.84 o
   3   5   0      106.25       93.06      1.80 o
   4   5   0       21.35       23.79      1.20 o
   5   5   0       15.07       10.25      0.92 o
   6   5   0       11.56        8.80      1.64 o
   7   5   0        3.64        2.95      0.75 o
   8   5   0        3.14        1.21      1.42 o
   9   5   0        0.68       -1.89      1.89 o
   0   6   0      139.73      129.92      3.33 o
   1   6   0       35.10       40.34      1.23 o
   2   6   0       71.49       65.61      1.77 o
   3   6   0       45.31       47.37      1.88 o
   4   6   0       58.95       60.37      1.74 o
   5   6   0       64.15       65.32      2.07 o
   6   6   0        3.59        5.35      0.76 o
   7   6   0        3.78        4.37      2.95 o
   8   6   0        4.50        4.00      1.58 o
   1   7   0       34.82       26.64      1.14 o
   2   7   0       60.05       62.17      2.19 o
   3   7   0       24.99       28.51      1.75 o
   4   7   0      107.06      102.52      3.56 o
   5   7   0       28.46       28.79      3.50 o
   6   7   0       14.13        7.74      3.25 o
   7   7   0        6.39        1.55      2.30 o
   0   8   0       38.86       37.39      1.71 o
   1   8   0       26.14       24.70      1.15 o
   2   8   0       61.72       66.68      2.82 o
   3   8   0       10.47        9.98      1.38 o
   4   8   0       13.30       15.05      1.75 o
   5   8   0        4.35        8.56      2.19 o
   6   8   0       17.21       14.65      3.94 o
   1   9   0       27.77       25.42      3.16 o
   2   9   0        5.49        5.29      1.11 o
   3   9   0       17.88       15.14      1.83 o
   4   9   0        1.46        0.82      1.40 o
   5   9   0        3.18        2.26      1.64 o
   0  10   0       37.44       35.85      5.53 o
   1  10   0        2.49        1.90      1.65 o
   2  10   0       14.10       21.71      3.53 o
 -10   0   1        7.31        8.63      4.28 o
  -9   0   1       52.37       60.07      7.06 o
  -8   0   1       14.91       11.88      2.40 o
  -7   0   1        3.48        1.42      1.25 o
  -6   0   1       26.14       25.27      3.02 o
  -5   0   1      135.57      125.89      4.67 o
  -4   0   1     1331.34     1317.78     19.91 o
  -3   0   1     2713.18     2795.46     25.42 o
  -2   0   1      109.26      156.64      4.86 o
   2   0   1     3049.93     2937.95     14.22 o
   3   0   1      164.59      203.40      7.61 o
   4   0   1      412.29      422.64      8.08 o
   5   0   1       63.70       84.60      7.17 o
   6   0   1        0.01        0.35      1.55 o
   7   0   1       18.36       14.72      3.90 o
   8   0   1       96.05      106.46      5.63 o
   9   0   1        9.85        9.37      3.50 o
  10   0   1        0.93       -1.65      2.91 o
 -10   1   1        2.27        7.70      3.50 o
  -9   1   1       28.35       32.02      3.92 o
  -8   1   1      167.02      173.61      6.08 o
  -7   1   1      133.22      143.08      5.13 o
  -6   1   1      231.73      252.72      7.91 o
  -5   1   1      311.88      324.80      6.44 o
  -4   1   1      278.64      266.90      5.18 o
  -3   1   1     1725.13     1705.99     22.05 o
  -2   1   1     8469.00     8214.42     51.22 o
  -1   1   1      926.60      910.49      9.03 o
   1   1   1     1034.57     1004.57     11.42 o
   2   1   1      104.03      129.30      1.74 o
   3   1   1       68.24       86.05      2.01 o
   4   1   1      207.44      186.35      2.89 o
   5   1   1      266.67      276.17      4.79 o
   6   1   1      124.29      127.79      4.14 o
   7   1   1       23.13       20.69      3.26 o
   8   1   1        5.04        5.87      1.60 o
   9   1   1       34.83       36.89      4.10 o
  10   1   1       16.85       13.84      2.86 o
 -10   2   1        1.40        2.44      2.99 o
  -9   2   1        6.71        5.03      2.43 o
  -8   2   1       12.12        8.13      2.22 o
  -7   2   1       85.64       85.07      4.10 o
  -6   2   1      265.08      265.34      5.05 o
  -5   2   1       49.13       48.21      2.57 o
  -4   2   1     2649.60     2624.32     31.78 o
  -3   2   1       26.08       27.49      2.54 o
  -2   2   1      636.23      600.64      4.71 o
  -1   2   1      893.21      835.59      4.55 o
   0   2   1     6285.29     6243.60     19.05 o
   1   2   1       11.74        9.74      0.56 o
   2   2   1     2002.22     2063.07     12.25 o
   3   2   1       56.15       56.08      1.85 o
   4   2   1      229.74      236.60      3.65 o
   5   2   1       10.21        8.84      0.86 o
   6   2   1      170.58      182.24      4.21 o
   7   2   1        2.72        1.32      0.91 o
   8   2   1       20.68       24.24      3.28 o
   9   2   1        8.89        8.00      4.58 o
  10   2   1        2.00        3.65      4.38 o
 -10   3   1        1.09        2.22      2.51 o
  -9   3   1        7.26        7.42      3.39 o
  -8   3   1        8.30        5.81      1.91 o
  -7   3   1       61.71       56.59      3.67 o
  -6   3   1       52.12       53.33      2.97 o
  -5   3   1      236.92      229.84      5.36 o
  -4   3   1      588.30      550.73      6.66 o
  -3   3   1      902.68      874.70      6.31 o
  -2   3   1      897.60      853.61      5.64 o
  -1   3   1      388.11      428.05      3.07 o
   0   3   1      846.72      883.18      6.20 o
   1   3   1      240.48      240.49      2.60 o
   2   3   1      584.32      580.06      6.04 o
   3   3   1       89.84       92.34      1.73 o
   4   3   1      801.11      853.43      6.53 o
   5   3   1       64.17       69.02      1.89 o
   6   3   1        5.08        5.62      0.98 o
   7   3   1       10.26       10.02      1.32 o
   8   3   1       25.63       28.43      2.24 o
   9   3   1        0.62       -0.72      1.80 o
  10   3   1        0.90        1.19      1.98 o
 -10   4   1        5.02        2.20      1.91 o
  -9   4   1       13.65       16.30      2.92 o
  -8   4   1       16.43       17.01      2.67 o
  -7   4   1       16.05       15.37      1.49 o
  -6   4   1       48.33       49.44      2.26 o
  -5   4   1        2.84        3.22      0.85 o
  -4   4   1       88.81       79.86      2.38 o
  -3   4   1      233.83      240.96      3.44 o
  -2   4   1      163.51      141.36      2.23 o
  -1   4   1      267.50      250.27      2.65 o
   0   4   1      497.99      451.48      3.09 o
   1   4   1       85.52      104.57      2.11 o
   2   4   1       43.81       45.72      1.06 o
   3   4   1       49.11       54.31      1.41 o
   4   4   1       46.21       41.63      1.54 o
   5   4   1       10.72        9.83      0.64 o
   6   4   1        2.50        3.26      0.67 o
   7   4   1       25.77       29.45      1.37 o
   8   4   1        1.31        3.15      2.23 o
   9   4   1        0.47        1.82      1.64 o
  -9   5   1        1.75        4.04      2.05 o
  -8   5   1        5.06        4.18      1.78 o
  -7   5   1        3.90        2.54      0.83 o
  -6   5   1       30.92       31.45      1.82 o
  -5   5   1       27.14       27.07      1.59 o
  -4   5   1       46.32       40.95      1.74 o
  -3   5   1       43.11       49.94      1.69 o
  -2   5   1       23.26       24.06      1.00 o
  -1   5   1       36.72       36.50      1.15 o
   0   5   1      100.72       91.21      1.57 o
   1   5   1       13.53       10.82      0.99 o
   2   5   1      103.38      118.73      3.37 o
   3   5   1       77.06       68.88      1.93 o
   4   5   1       15.26       12.77      1.31 o
   5   5   1        8.60       11.29      1.45 o
   6   5   1        0.95        0.89      1.11 o
   7   5   1       16.59       15.15      2.31 o
   8   5   1        2.28        3.26      1.62 o
   9   5   1        5.99        5.96      1.97 o
  -8   6   1        2.00        4.56      2.51 o
  -7   6   1        2.29        1.42      2.87 o
  -6   6   1       10.44        9.14      1.12 o
  -5   6   1        9.68       12.79      1.15 o
  -4   6   1       30.22       21.61      1.69 o
  -3   6   1       37.80       40.97      1.61 o
  -2   6   1      108.34      116.65      2.24 o
  -1   6   1        8.67        8.16      0.70 o
   0   6   1        4.97        4.88      0.46 o
   1   6   1       95.63       97.10      2.58 o
   2   6   1       10.11       10.40      0.87 o
   3   6   1       18.02       14.67      1.34 o
   4   6   1        5.20        3.21      0.65 o
   5   6   1       14.41       16.75      1.75 o
   6   6   1        5.43        4.87      1.78 o
   7   6   1       15.18       23.16      2.75 o
   8   6   1        0.71        4.96      1.84 o
  -8   7   1        8.27       18.39      4.55 o
  -7   7   1       19.54       24.81      4.75 o
  -6   7   1       17.23       15.79      3.78 o
  -5   7   1       30.78       23.83      4.30 o
  -4   7   1        6.90        6.63      0.94 o
  -3   7   1       36.74       38.89      1.50 o
  -2   7   1        5.40        8.01      0.75 o
  -1   7   1       61.68       67.74      1.85 o
   0   7   1       42.19       37.70      1.19 o
   1   7   1       20.06       20.37      1.33 o
   2   7   1       15.25       13.69      1.16 o
   3   7   1        8.27        6.41      1.30 o
   4   7   1       50.88       52.62      2.56 o
   5   7   1       31.19       29.44      2.09 o
   6   7   1       19.73       21.99      3.29 o
   7   7   1        5.65        2.97      2.57 o
  -6   8   1        7.23        8.25      3.09 o
  -5   8   1        0.48       -1.42      1.42 o
  -4   8   1       18.14       20.04      2.62 o
  -3   8   1       18.00       22.17      1.90 o
  -2   8   1       10.34       10.36      1.22 o
  -1   8   1       27.31       29.86      1.06 o
   0   8   1       38.08       45.65      1.89 o
   1   8   1       57.54       62.05      2.48 o
   2   8   1       73.30       77.12      2.81 o
   3   8   1        8.71       10.32      1.40 o
   4   8   1       11.65        9.87      1.83 o
   5   8   1        1.39        1.75      2.06 o
   6   8   1        1.35       -0.69      2.30 o
  -5   9   1        7.36        7.75      2.11 o
  -4   9   1        2.37        2.28      2.22 o
  -3   9   1        0.16        0.97      1.10 o
  -2   9   1       41.39       53.88      3.67 o
  -1   9   1       23.24       27.34      3.16 o
   0   9   1       43.10       43.41      3.95 o
   1   9   1        0.82        0.99      1.03 o
   2   9   1        1.49        1.28      0.90 o
   3   9   1        0.33        0.75      1.26 o
   4   9   1        0.76        0.64      1.28 o
   5   9   1        7.42        6.82      4.39 o
  -2  10   1        5.33        2.64      3.42 o
  -1  10   1       12.66       16.83      3.93 o
   0  10   1        1.37       -0.40      2.75 o
   1  10   1        3.34        7.34      3.28 o
   2  10   1        6.75        6.82      3.24 o
 -11   0   2        0.63        3.30      2.75 o
 -10   0   2        7.25        5.06      2.56 o
  -9   0   2        7.87        4.99      2.74 o
  -8   0   2      312.12      298.19      9.34 o
  -7   0   2        2.96        0.61      1.21 o
  -6   0   2      327.35      324.90     13.09 o
  -5   0   2      366.26      358.10     11.81 o
  -4   0   2      839.63      873.58     16.52 o
  -3   0   2     2510.97     2453.12     24.19 o
  -2   0   2      113.82       92.59      3.99 o
  -1   0   2        0.47        1.34      0.69 o
   0   0   2        3.65        2.61      0.55 o
   1   0   2      227.21      164.40      3.90 o
   2   0   2     1086.72     1032.85      8.12 o
   3   0   2        6.55        8.01      0.89 o
   4   0   2      188.51      196.94      5.79 o
   5   0   2      195.96      204.37      5.97 o
   6   0   2       29.55       37.81      4.60 o
   7   0   2        5.33        3.82      2.11 o
   8   0   2        7.28        5.49      1.79 o
   9   0   2        0.75        1.64      2.29 o
  10   0   2       17.86       18.72      4.60 o
 -11   1   2        0.08       -0.02      5.55 o
 -10   1   2        2.64       -0.08      1.93 o
  -9   1   2       15.56       15.67      2.94 o
  -8   1   2       81.33       77.86      4.07 o
  -7   1   2      161.94      171.48      5.89 o
  -6   1   2      234.25      226.89      5.14 o
  -5   1   2      131.99      112.62      3.87 o
  -4   1   2       11.88        9.53      1.13 o
  -3   1   2      833.93      880.79     10.23 o
  -2   1   2     2099.76     2001.19     19.03 o
  -1   1   2     1400.61     1499.79      9.66 o
   0   1   2     1906.51     1920.36     31.39 o
   1   1   2     1213.88     1276.93     13.95 o
   2   1   2      531.25      485.20      3.31 o
   3   1   2       42.48       38.70      1.30 o
   4   1   2      114.76      114.52      2.51 o
   5   1   2       13.46       10.77      1.42 o
   6   1   2       20.78       27.84      1.77 o
   7   1   2        1.67        0.15      1.24 o
   8   1   2       51.17       61.19      4.74 o
   9   1   2       25.66       27.31      4.72 o
  10   1   2        2.11        2.47      2.12 o
 -10   2   2        6.14       10.74      2.67 o
  -9   2   2       19.09       17.73      3.03 o
  -8   2   2       12.17        8.53      1.57 o
  -7   2   2      137.15      133.95      9.53 o
  -6   2   2       71.55       74.93      2.74 o
  -5   2   2      268.91      285.05      6.06 o
  -4   2   2       51.33       59.64      2.56 o
  -3   2   2      156.91      162.42      3.80 o
  -2   2   2      616.02      580.26      5.09 o
  -1   2   2      689.85      727.20      3.84 o
   0   2   2      962.05     1112.70      7.88 o
   1   2   2      260.79      258.01      2.85 o
   2   2   2        3.60        2.28      0.71 o
   3   2   2      133.25      164.48      4.51 o
   4   2   2       25.29       27.32      1.27 o
   5   2   2      124.17      127.06      2.85 o
   6   2   2        5.24        5.54      0.97 o
   7   2   2       87.27       82.73      3.52 o
   8   2   2       33.38       13.41      9.76 o
   9   2   2        5.81        3.21      1.80 o
  10   2   2        2.09        7.65      2.47 o
 -10   3   2        0.54        1.95      1.73 o
  -9   3   2        5.34        4.25      2.09 o
  -8   3   2        5.13        4.48      1.95 o
  -7   3   2        2.62        2.56      1.22 o
  -6   3   2       72.29       77.55      3.53 o
  -5   3   2       53.13       48.08      2.29 o
  -4   3   2      279.15      330.82      4.93 o
  -3   3   2      568.90      552.49      5.25 o
  -2   3   2      414.15      385.46      3.66 o
  -1   3   2       59.91       51.42      1.30 o
   0   3   2      587.42      555.21      4.13 o
   1   3   2      102.39       95.48      2.19 o
   2   3   2      323.72      390.61      5.24 o
   3   3   2        7.10        8.85      1.50 o
   4   3   2       78.64       79.28      3.36 o
   5   3   2       42.80       41.95      2.53 o
   6   3   2      105.60      113.17      2.96 o
   7   3   2       10.14       10.67      1.80 o
   8   3   2        5.05        7.12      2.11 o
   9   3   2        5.23        6.98      2.49 o
  10   3   2        0.79        0.96      1.93 o
 -10   4   2        1.02        6.33      2.27 o
  -9   4   2        6.83        7.34      2.21 o
  -8   4   2        2.97        0.83      1.54 o
  -7   4   2        1.86        2.06      1.02 o
  -6   4   2        3.39        3.24      0.84 o
  -5   4   2       13.52       12.80      1.19 o
  -4   4   2      195.54      189.86      3.81 o
  -3   4   2       36.94       37.90      1.51 o
  -2   4   2      527.50      612.78      5.05 o
  -1   4   2       83.71       84.46      1.59 o
   0   4   2      164.04      214.62      2.56 o
   1   4   2       24.81       23.83      1.02 o
   2   4   2       31.05       30.47      1.05 o
   3   4   2       43.94       45.62      2.62 o
   4   4   2       54.57       48.52      2.45 o
   5   4   2       26.40       32.24      3.27 o
   6   4   2        6.21        6.05      1.39 o
   7   4   2        5.60        5.66      1.99 o
   8   4   2       16.51       21.77      3.06 o
   9   4   2        2.72        3.71      1.87 o
  -9   5   2        4.60        5.06      2.02 o
  -8   5   2        5.10        4.33      1.22 o
  -7   5   2        4.13        3.72      1.16 o
  -6   5   2        9.01        7.37      1.10 o
  -5   5   2       15.16       16.49      1.33 o
  -4   5   2       14.04       13.91      1.19 o
  -3   5   2       30.04       23.74      1.31 o
  -2   5   2       49.04       53.46      1.56 o
  -1   5   2      216.04      208.86      2.70 o
   0   5   2      264.12      298.14      2.86 o
   1   5   2       60.70       57.55      1.77 o
   2   5   2        9.59        7.26      0.74 o
   3   5   2        2.78        2.40      0.41 o
   4   5   2       45.78       38.78      2.10 o
   5   5   2        7.19        7.03      1.31 o
   6   5   2       48.13       56.64      3.25 o
   7   5   2       14.05       14.56      2.35 o
   8   5   2        2.10        1.90      2.25 o
   9   5   2        1.58        3.80      4.25 o
  -8   6   2        1.15        4.40      1.84 o
  -7   6   2        2.39        0.75      1.26 o
  -6   6   2        1.37        1.73      0.74 o
  -5   6   2        7.19        6.37      0.94 o
  -4   6   2       36.15       37.17      1.95 o
  -3   6   2      102.38      103.04      4.15 o
  -2   6   2       68.34       72.29      1.94 o
  -1   6   2       39.81       43.06      1.45 o
   0   6   2        2.19        0.99      0.50 o
   1   6   2       31.36       28.89      1.45 o
   2   6   2       26.99       33.73      1.59 o
   3   6   2       88.40       85.69      4.86 o
   4   6   2        3.91        6.08      1.16 o
   5   6   2       41.58       43.88      2.24 o
   6   6   2        7.03        6.49      2.26 o
   7   6   2        0.57       -1.00      1.30 o
   8   6   2        1.21        3.50      3.13 o
  -8   7   2        6.64        9.57      3.62 o
  -7   7   2        0.06        0.40      1.41 o
  -6   7   2        5.72        7.19      2.36 o
  -5   7   2       20.06       19.31      3.90 o
  -4   7   2       67.93       65.68      2.62 o
  -3   7   2        9.09       13.14      1.06 o
  -2   7   2        1.76        2.75      0.66 o
  -1   7   2        8.93        9.30      0.72 o
   0   7   2       33.05       27.27      1.94 o
   1   7   2       32.02       34.73      2.27 o
   2   7   2       10.74       12.18      1.20 o
   3   7   2       32.50       31.98      2.10 o
   4   7   2        1.12        0.52      2.76 o
   5   7   2       15.24       12.65      1.58 o
   6   7   2        4.56        3.33      2.34 o
   7   7   2        2.74        1.08      2.50 o
  -6   8   2        6.50        8.69      3.20 o
  -5   8   2        0.26       -0.65      1.06 o
  -4   8   2       25.57       28.69      2.42 o
  -3   8   2       13.84       12.98      1.54 o
  -2   8   2       51.29       50.54      2.48 o
  -1   8   2       10.28        6.79      0.66 o
   0   8   2       10.19       10.26      1.57 o
   1   8   2       16.54       11.98      1.48 o
   2   8   2        3.86        4.17      1.31 o
   3   8   2       14.24       13.45      1.94 o
   4   8   2       10.67       11.88      1.95 o
   5   8   2        1.41        3.01      1.45 o
   6   8   2        2.00        4.20      2.05 o
  -5   9   2        0.44        2.91      1.89 o
  -4   9   2        3.80        1.45      1.12 o
  -3   9   2        4.19        1.63      2.60 o
  -2   9   2       25.93       30.02      3.45 o
  -1   9   2       13.62       13.90      3.66 o
   0   9   2       13.28       13.69      1.88 o
   1   9   2       12.18       14.17      2.26 o
   2   9   2       15.05       18.25      2.09 o
   3   9   2        0.07        0.88      1.23 o
   4   9   2        1.96        0.83      1.32 o
  -2  10   2        9.21       13.98      4.18 o
  -1  10   2        1.61        3.44      2.60 o
   0  10   2        3.33        6.92      3.16 o
   1  10   2        0.05        4.60      2.92 o
 -11   0   3        9.86       13.37      4.14 o
 -10   0   3        1.21        0.47      2.56 o
  -9   0   3       25.49       15.94      3.90 o
  -8   0   3       31.81       41.33      5.50 o
  -7   0   3       10.06        3.72      2.69 o
  -6   0   3        6.63        6.78      1.76 o
  -5   0   3      184.64      184.90      8.59 o
  -4   0   3      291.77      254.76      9.12 o
  -3   0   3      610.14      631.44     12.66 o
  -2   0   3       29.15       31.74      2.60 o
  -1   0   3      217.15      148.62      4.76 o
   0   0   3     3460.62     3839.48     17.13 o
   1   0   3     2305.90     2380.63     17.95 o
   2   0   3      774.99      641.86     15.34 o
   3   0   3      127.73      140.84      3.74 o
   4   0   3       66.93       69.50      2.56 o
   5   0   3        2.73        1.97      0.84 o
   6   0   3       82.73       76.14      6.57 o
   7   0   3       43.80       47.26      5.65 o
   8   0   3        0.00       -0.83      1.23 o
   9   0   3        0.00       -1.13      2.50 o
  10   0   3        1.18        0.04      2.66 o
 -11   1   3        4.51        7.23      5.46 o
 -10   1   3        5.19        2.46      1.66 o
  -9   1   3        3.85        2.36      2.26 o
  -8   1   3        6.68        5.47      2.19 o
  -7   1   3       70.21       67.93      3.68 o
  -6   1   3       10.03       13.08      3.13 o
  -5   1   3      342.35      376.07      9.10 o
  -4   1   3       22.79       29.01      2.31 o
  -3   1   3     1758.51     1838.41     15.41 o
  -2   1   3     1103.99     1140.77     34.41 o
  -1   1   3     3406.96     3412.68     16.77 o
   0   1   3     1578.20     1763.15     10.02 o
   1   1   3     1035.63      828.54     23.88 o
   2   1   3     1341.90     1372.63      7.18 o
   3   1   3      255.91      257.39      3.03 o
   4   1   3      601.79      580.04      6.89 o
   5   1   3       98.90      105.23      4.17 o
   6   1   3        5.39        5.00      0.88 o
   7   1   3       16.99       12.37      3.79 o
   8   1   3        3.93        4.67      1.94 o
   9   1   3        3.85        1.98      1.60 o
  10   1   3        0.71        1.16      1.91 o
 -10   2   3        0.54        0.17      2.35 o
  -9   2   3        4.99        5.54      2.13 o
  -8   2   3       11.15        9.77      2.26 o
  -7   2   3       17.06       14.51      2.38 o
  -6   2   3       36.35       40.98      2.06 o
  -5   2   3      147.83      151.56      4.54 o
  -4   2   3      681.68      684.93      8.60 o
  -3   2   3      413.25      433.35      7.31 o
  -2   2   3      956.59      937.76      6.26 o
  -1   2   3      874.97      918.04      4.97 o
   0   2   3     1379.16     1282.87      6.28 o
   1   2   3      635.01      671.54     18.16 o
   2   2   3       97.83       76.41      4.80 o
   3   2   3        1.67        3.06      0.96 o
   4   2   3      183.92      175.94      3.03 o
   5   2   3      102.98      113.69      2.67 o
   6   2   3       67.38       71.75      3.42 o
   7   2   3        1.21        1.36      0.85 o
   8   2   3       25.82       32.93      3.77 o
   9   2   3        0.73        3.64      2.12 o
  10   2   3        3.23        5.68      2.23 o
 -10   3   3        0.35       -3.62      3.86 o
  -9   3   3        6.32        3.16      2.27 o
  -8   3   3       23.17       24.44      3.17 o
  -7   3   3        1.02        0.13      1.62 o
  -6   3   3        3.66        2.09      0.97 o
  -5   3   3        7.67        9.94      1.30 o
  -4   3   3      215.29      200.97      4.07 o
  -3   3   3       28.16       25.02      1.24 o
  -2   3   3       51.08       45.02      1.49 o
  -1   3   3        6.76        4.30      0.45 o
   0   3   3     1100.88     1097.40      5.61 o
   1   3   3      234.97      239.94      2.58 o
   2   3   3       15.35       18.07      1.66 o
   3   3   3      153.57      174.34      4.72 o
   4   3   3       81.47       92.29      3.00 o
   5   3   3       63.97       59.93      2.70 o
   6   3   3       42.54       47.21      1.67 o
   7   3   3        2.45        1.86      0.76 o
   8   3   3       18.40       22.44      3.26 o
   9   3   3        7.64       11.67      5.07 o
 -10   4   3        2.38       -0.53      1.79 o
  -9   4   3        2.40        1.87      2.52 o
  -8   4   3        6.37        9.60      2.18 o
  -7   4   3        4.73        4.83      1.34 o
  -6   4   3        6.87        6.01      1.09 o
  -5   4   3       35.94       23.94      1.49 o
  -4   4   3       69.10       76.93      2.40 o
  -3   4   3      243.26      245.32      3.54 o
  -2   4   3       21.72       21.71      0.77 o
  -1   4   3      120.36      131.44      1.89 o
   0   4   3      174.81      167.88      2.31 o
   1   4   3      358.43      338.50      4.88 o
   2   4   3      522.86      522.43     12.47 o
   3   4   3      159.32      145.73      4.00 o
   4   4   3       58.44       57.15      2.42 o
   5   4   3       53.07       57.65      3.08 o
   6   4   3        8.26       10.66      1.63 o
   7   4   3        1.82        0.41      1.18 o
   8   4   3       16.02       20.88      3.13 o
   9   4   3        2.08        4.93      2.03 o
  -9   5   3        1.13       -0.27      1.87 o
  -8   5   3        0.05       -0.67      1.07 o
  -7   5   3        5.57        5.73      2.04 o
  -6   5   3       12.88       13.37      1.39 o
  -5   5   3       39.97       37.99      2.08 o
  -4   5   3       25.59       32.05      2.08 o
  -3   5   3      169.98      145.55      2.33 o
  -2   5   3       10.37       11.52      0.81 o
  -1   5   3      166.10      170.18      2.59 o
   0   5   3      217.76      210.77      3.02 o
   1   5   3        7.36        7.62      0.81 o
   2   5   3      125.36      134.53      3.25 o
   3   5   3       84.30       83.31      3.58 o
   4   5   3       27.95       26.61      1.55 o
   5   5   3        1.30       -0.13      0.86 o
   6   5   3       12.62       11.98      1.69 o
   7   5   3        7.53       11.11      1.88 o
   8   5   3        3.95        4.01      1.83 o
  -8   6   3        3.79        5.55      1.73 o
  -7   6   3        2.88        2.89      1.19 o
  -6   6   3        4.47        4.02      1.36 o
  -5   6   3        7.51        8.07      1.26 o
  -4   6   3       15.88       17.13      1.44 o
  -3   6   3      108.06      110.77      2.94 o
  -2   6   3       64.39       55.94      2.00 o
  -1   6   3       76.80       77.84      2.02 o
   0   6   3       44.39       40.35      1.33 o
   1   6   3       26.38       28.68      1.61 o
   2   6   3       12.49       15.21      1.40 o
   3   6   3       10.01        8.78      3.09 o
   4   6   3       27.71       30.61      2.33 o
   5   6   3       16.87       19.64      2.11 o
   6   6   3        5.42        5.25      1.15 o
   7   6   3       12.19       13.51      3.01 o
   8   6   3        2.36        5.01      3.18 o
  -8   7   3        2.07       -0.33      2.47 o
  -7   7   3        0.20        1.03      2.45 o
  -6   7   3        1.98        3.18      1.29 o
  -5   7   3        0.97        0.03      1.95 o
  -4   7   3        4.13        4.69      0.89 o
  -3   7   3       26.32       22.83      1.48 o
  -2   7   3      112.32      113.00      2.75 o
  -1   7   3       45.56       45.23      1.42 o
   0   7   3        0.11       -0.86      1.38 o
   1   7   3       46.97       51.41      2.74 o
   2   7   3        0.44       -0.74      0.80 o
   3   7   3       12.27       12.42      2.53 o
   4   7   3        8.54       10.53      2.49 o
   5   7   3       12.18        5.67      6.12 o
   6   7   3        1.72        1.90      2.90 o
   7   7   3        0.74       -2.06      2.06 o
  -6   8   3        0.35       -0.84      4.91 o
  -5   8   3        3.94        5.07      1.49 o
  -4   8   3       29.62       35.14      2.69 o
  -3   8   3       14.95       18.23      2.80 o
  -2   8   3       10.54       14.14      2.14 o
  -1   8   3        0.02        0.54      0.72 o
   0   8   3       15.07       15.92      1.74 o
   1   8   3        7.90        5.13      0.85 o
   2   8   3       12.14       11.94      1.74 o
   3   8   3        4.47        3.55      1.26 o
   4   8   3        3.32        1.32      1.36 o
   5   8   3        0.74        1.10      1.82 o
   6   8   3        1.23       -0.34      2.07 o
  -5   9   3        1.54        4.45      2.75 o
  -4   9   3        2.44        1.15      1.34 o
  -3   9   3        5.33        7.81      2.22 o
  -2   9   3        0.04        0.27      1.66 o
  -1   9   3       18.52       15.96      4.11 o
   0   9   3        2.19        1.27      2.36 o
   1   9   3        9.31        9.44      2.03 o
   2   9   3        0.54       -0.44      1.04 o
   3   9   3        0.05        0.82      2.33 o
   4   9   3        1.50        2.52      1.27 o
  -1  10   3        2.76       -1.50      2.66 o
   0  10   3        0.17        1.36      2.34 o
   1  10   3        0.55        1.09      2.47 o
 -11   0   4        7.39        4.90      3.34 o
 -10   0   4        3.00        5.43      3.34 o
  -9   0   4       79.77       78.71      8.07 o
  -8   0   4       11.21        9.40      3.32 o
  -7   0   4        0.06        1.28      2.41 o
  -6   0   4      320.01      359.68      9.47 o
  -5   0   4       28.09       24.13      3.61 o
  -4   0   4       10.49        8.99      2.35 o
  -3   0   4     1160.05     1071.53     17.36 o
  -2   0   4     1542.54     1517.54     18.57 o
  -1   0   4     2369.17     2214.25     43.96 o
   0   0   4     1484.25     1371.33      8.82 o
   1   0   4      212.16      265.76      4.87 o
   2   0   4       12.86       11.70      1.84 o
   3   0   4       46.95       45.70      2.30 o
   4   0   4      615.87      642.21      9.15 o
   5   0   4       45.90       47.74      3.63 o
   6   0   4       66.01       64.77      6.17 o
   7   0   4       15.65       12.78      2.88 o
   8   0   4        4.14        4.45      1.43 o
   9   0   4        0.68        0.28      2.82 o
  10   0   4        0.14       -2.24      2.71 o
 -11   1   4        3.19        1.52      1.89 o
 -10   1   4        1.12        2.59      2.38 o
  -9   1   4       59.61       64.78      9.28 o
  -8   1   4       38.15       34.97      3.71 o
  -7   1   4      108.03      103.39      5.63 o
  -6   1   4        4.96        3.50      0.98 o
  -5   1   4      121.31      124.95      4.21 o
  -4   1   4       62.64       60.01      3.32 o
  -3   1   4     1289.91     1283.34     13.46 o
  -2   1   4       53.14       60.19      2.70 o
  -1   1   4      604.50      596.43      5.41 o
   0   1   4     1246.65     1085.78      7.68 o
   1   1   4       11.76       11.99      1.17 o
   2   1   4        4.32        4.29      0.60 o
   3   1   4       75.99       99.16      2.77 o
   4   1   4       43.90       43.72      1.55 o
   5   1   4       16.34       14.89      1.27 o
   6   1   4       71.92       68.39      2.47 o
   7   1   4       21.33       13.76      5.93 o
   8   1   4       32.87       38.63      6.01 o
   9   1   4        3.71        1.46      1.70 o
  10   1   4        0.02        3.15      2.37 o
 -10   2   4        3.77        3.22      2.08 o
  -9   2   4        1.38        0.59      2.23 o
  -8   2   4       30.49       27.64      3.45 o
  -7   2   4       98.89      107.25      5.74 o
  -6   2   4       55.85       57.16      2.45 o
  -5   2   4       68.62       58.46      2.95 o
  -4   2   4      195.43      202.88      4.87 o
  -3   2   4       82.01       78.91      2.43 o
  -2   2   4      573.36      654.47      5.61 o
  -1   2   4      909.58      853.19      5.80 o
   0   2   4      362.99      387.43      3.97 o
   1   2   4     1681.28     1734.34     15.60 o
   2   2   4      347.37      313.70     14.54 o
   3   2   4       26.11       32.96      1.90 o
   4   2   4        7.65        9.50      0.90 o
   5   2   4       54.28       55.54      1.94 o
   6   2   4        3.39        3.04      0.70 o
   7   2   4       48.48       47.09      2.41 o
   8   2   4        3.67        3.29      2.06 o
   9   2   4       15.68       16.01      3.18 o
 -10   3   4        2.54        0.15      1.82 o
  -9   3   4        7.95       11.76      2.51 o
  -8   3   4        1.46        0.39      1.51 o
  -7   3   4        2.76        3.02      1.98 o
  -6   3   4       13.38       11.15      1.62 o
  -5   3   4       19.37       20.69      1.65 o
  -4   3   4      129.41      165.05      3.84 o
  -3   3   4      443.69      446.05      4.85 o
  -2   3   4      126.67      149.43      2.62 o
  -1   3   4     1726.97     1688.62      9.83 o
   0   3   4      117.47      115.21      4.70 o
   1   3   4      305.70      314.51      3.54 o
   2   3   4       23.99       24.08      3.00 o
   3   3   4       31.75       32.82      2.25 o
   4   3   4       45.31       39.12      2.38 o
   5   3   4       11.93        8.57      1.36 o
   6   3   4        3.30        3.00      1.30 o
   7   3   4       45.27       42.52      3.67 o
   8   3   4       21.71       22.14      3.21 o
   9   3   4        2.79        2.08      4.36 o
 -10   4   4        0.75        2.38      5.09 o
  -9   4   4        2.22        0.68      2.23 o
  -8   4   4        3.62        1.94      1.69 o
  -7   4   4        5.30        4.50      1.21 o
  -6   4   4       32.72       37.49      2.25 o
  -5   4   4       32.59       30.55      1.73 o
  -4   4   4       80.71       84.52      2.62 o
  -3   4   4        5.45        3.95      0.76 o
  -2   4   4       82.92       77.68      1.50 o
  -1   4   4       76.25       73.44      1.63 o
   0   4   4       94.78       97.36      1.68 o
   1   4   4      665.37      674.12      6.69 o
   2   4   4       67.13       50.00      2.38 o
   3   4   4       58.62       55.61      2.51 o
   4   4   4       46.97       53.47      3.09 o
   5   4   4       13.13       15.67      1.81 o
   6   4   4       30.92       38.00      3.04 o
   7   4   4        2.42        2.23      1.37 o
   8   4   4        3.28        4.13      1.60 o
   9   4   4        1.61        5.56      2.16 o
  -9   5   4        0.55       -1.24      1.24 o
  -8   5   4        1.27       -0.68      1.21 o
  -7   5   4       22.29       21.95      3.10 o
  -6   5   4       13.27       13.94      1.58 o
  -5   5   4       78.09       87.30      2.85 o
  -4   5   4       51.96       56.00      2.81 o
  -3   5   4       21.04       21.68      0.94 o
  -2   5   4       31.70       33.55      1.19 o
  -1   5   4       24.66       26.85      1.13 o
   0   5   4       22.76       31.29      1.27 o
   1   5   4       13.05       10.01      0.88 o
   2   5   4       87.72      101.45      2.71 o
   3   5   4      185.30      158.36      9.06 o
   4   5   4      136.50      154.05      8.09 o
   5   5   4       43.01       50.62      5.07 o
   6   5   4        4.66        4.24      1.21 o
   7   5   4       21.85       22.76      2.47 o
   8   5   4        2.25       -0.20      1.40 o
  -8   6   4        2.05        0.42      1.56 o
  -7   6   4        7.88        7.26      1.40 o
  -6   6   4        9.23        7.76      1.23 o
  -5   6   4       59.41       55.39      3.03 o
  -4   6   4      147.96      146.06      4.08 o
  -3   6   4       32.20       34.63      1.77 o
  -2   6   4       61.96       66.52      2.04 o
  -1   6   4       40.56       36.10      1.30 o
   0   6   4       29.42       32.09      1.38 o
   1   6   4      130.57      135.82      5.09 o
   2   6   4       10.47        9.06      1.06 o
   3   6   4       23.27       20.80      4.49 o
   4   6   4        1.12        1.85      1.66 o
   5   6   4       21.47       14.44      2.72 o
   6   6   4        7.78        5.90      1.11 o
   7   6   4        5.86        6.47      3.63 o
  -8   7   4        0.37       -0.21      2.66 o
  -7   7   4        6.69        4.64      1.60 o
  -6   7   4        4.83        6.21      1.80 o
  -5   7   4        2.78        0.80      1.03 o
  -4   7   4       22.63       23.06      1.58 o
  -3   7   4       21.94       17.88      1.36 o
  -2   7   4       68.80       69.29      3.55 o
  -1   7   4       29.56       25.74      1.62 o
   0   7   4       59.60       64.83      4.02 o
   1   7   4       19.54       19.02      1.67 o
   2   7   4        8.61        7.00      1.13 o
   3   7   4       31.58       38.13      3.43 o
   4   7   4       19.28       22.40      3.85 o
   5   7   4       18.31       18.69      3.24 o
   6   7   4        1.36       -1.32      3.25 o
   7   7   4        0.43       -0.39      3.42 o
  -6   8   4        1.82        2.81      1.88 o
  -5   8   4        5.48        1.70      1.14 o
  -4   8   4       13.33       16.59      2.53 o
  -3   8   4       12.53       14.68      1.80 o
  -2   8   4       22.64       22.89      1.98 o
  -1   8   4       23.67       25.93      1.86 o
   0   8   4        8.22        6.49      1.70 o
   1   8   4        6.75        5.70      1.37 o
   2   8   4       18.90       23.77      2.80 o
   3   8   4        3.81        3.00      1.35 o
   4   8   4        0.60        0.17      1.20 o
   5   8   4        0.47       -0.28      1.71 o
  -5   9   4        1.68        2.25      2.05 o
  -4   9   4        1.93        1.17      2.63 o
  -3   9   4       17.54       14.60      2.80 o
  -2   9   4        2.99        5.78      2.09 o
  -1   9   4        9.82       13.15      3.85 o
   0   9   4        3.71        4.54      3.02 o
   1   9   4        0.16        1.75      2.31 o
   2   9   4        1.51        1.95      1.17 o
   3   9   4        1.78        2.18      1.34 o
   4   9   4        0.40        1.46      2.67 o
 -11   0   5        0.29        1.62      2.85 o
 -10   0   5        0.07       -2.41      2.41 o
  -9   0   5        2.98        0.84      2.41 o
  -8   0   5       26.23       34.77      5.30 o
  -7   0   5        0.05        0.28      2.42 o
  -6   0   5       28.56       34.00      3.08 o
  -5   0   5       28.48       37.95      4.43 o
  -4   0   5      140.17      154.99      7.61 o
  -3   0   5      412.98      439.07     11.67 o
  -2   0   5       91.50       88.57      4.94 o
  -1   0   5       12.99        9.98      1.17 o
   0   0   5       10.50       21.77      1.30 o
   1   0   5      799.76      933.23     21.36 o
   2   0   5      154.89      134.98      3.96 o
   3   0   5      356.54      378.24     22.18 o
   4   0   5       16.79       18.80      1.78 o
   5   0   5       34.69       34.04      2.12 o
   6   0   5      110.13      122.36      5.40 o
   7   0   5        0.03       -1.51      1.51 o
   8   0   5        6.74        4.79      2.94 o
   9   0   5        0.14        2.82      3.32 o
 -10   1   5       11.98       15.17      3.01 o
  -9   1   5       15.90       14.20      2.73 o
  -8   1   5       26.83       21.92      3.09 o
  -7   1   5       62.37       61.19      4.50 o
  -6   1   5       67.27       59.90      3.78 o
  -5   1   5      175.38      197.95      5.40 o
  -4   1   5       10.24       12.43      1.86 o
  -3   1   5      260.30      257.79      6.38 o
  -2   1   5      789.50      771.94     10.15 o
  -1   1   5      395.92      404.64      6.68 o
   0   1   5      248.16      253.42      3.11 o
   1   1   5      366.24      378.60     11.14 o
   2   1   5      263.67      273.60      7.69 o
   3   1   5       69.02       62.06      1.94 o
   4   1   5      143.26      136.41      3.38 o
   5   1   5      146.70      155.38      3.32 o
   6   1   5        0.80        0.84      0.69 o
   7   1   5       41.17       36.34      2.66 o
   8   1   5       33.74       38.40      4.18 o
   9   1   5        0.51        0.62      1.80 o
 -10   2   5        5.62        4.07      1.97 o
  -9   2   5        1.46       -0.08      2.48 o
  -8   2   5       18.56       15.20      2.61 o
  -7   2   5        2.40        2.69      1.59 o
  -6   2   5        0.28        1.25      0.88 o
  -5   2   5      180.98      198.56      4.81 o
  -4   2   5       18.92       16.20      1.61 o
  -3   2   5      184.06      210.75      5.08 o
  -2   2   5      213.59      200.46      4.91 o
  -1   2   5      372.04      292.98      5.42 o
   0   2   5     1663.22     1709.07     14.64 o
   1   2   5      689.07      690.87     14.90 o
   2   2   5      261.11      264.35      4.30 o
   3   2   5      504.91      547.89     20.50 o
   4   2   5      117.27      107.17      3.30 o
   5   2   5       43.63       40.16      1.84 o
   6   2   5       31.09       36.12      1.81 o
   7   2   5       42.50       46.73      2.75 o
   8   2   5       42.73       45.89     10.79 o
   9   2   5        7.95       12.11      3.94 o
 -10   3   5        1.22        0.14      1.55 o
  -9   3   5        3.22        1.49      2.07 o
  -8   3   5       20.78       17.05      3.48 o
  -7   3   5        1.96        1.08      1.54 o
  -6   3   5       44.64       47.39      2.97 o
  -5   3   5       78.97       86.86      2.88 o
  -4   3   5        2.05        1.91      0.88 o
  -3   3   5      200.83      202.44      3.70 o
  -2   3   5       50.83       46.98      1.54 o
  -1   3   5     1062.41     1077.23      6.91 o
   0   3   5       84.44      102.04      2.48 o
   1   3   5      234.89      292.21      4.87 o
   2   3   5      707.15      665.76     11.93 o
   3   3   5      278.95      301.16      6.86 o
   4   3   5      270.16      287.61      6.40 o
   5   3   5       51.84       50.86      3.55 o
   6   3   5       33.63       28.25      2.59 o
   7   3   5       25.08       27.64      2.94 o
   8   3   5        2.20        5.80      1.72 o
   9   3   5        5.77        8.34      2.47 o
 -10   4   5        1.16        1.00      1.68 o
  -9   4   5       16.32       16.51      3.01 o
  -8   4   5       10.00        4.73      3.92 o
  -7   4   5       27.90       28.40      2.52 o
  -6   4   5        0.82       -0.30      1.14 o
  -5   4   5      126.76      121.84      3.40 o
  -4   4   5       69.45       68.64      2.46 o
  -3   4   5        1.28        0.65      0.50 o
  -2   4   5       72.29       84.79      1.62 o
  -1   4   5      330.17      381.89      3.70 o
   0   4   5       84.50       81.34      2.34 o
   1   4   5      340.85      293.88      4.03 o
   2   4   5       86.30       74.32      1.73 o
   3   4   5      302.85      298.58      5.82 o
   4   4   5       91.43       86.95      4.10 o
   5   4   5      151.74      143.87      4.94 o
   6   4   5        8.31       10.38      1.78 o
   7   4   5        8.19        9.52      1.86 o
   8   4   5        5.08        4.28      1.47 o
  -9   5   5        0.02       -1.09      3.04 o
  -8   5   5        5.39        2.13      1.27 o
  -7   5   5        3.68        2.26      1.82 o
  -6   5   5       81.23       81.86      5.15 o
  -5   5   5       74.06       76.99      3.13 o
  -4   5   5       81.30       82.79      4.09 o
  -3   5   5      213.37      193.94      2.82 o
  -2   5   5       61.55       63.03      1.62 o
  -1   5   5      101.19      114.63      2.07 o
   0   5   5      164.81      166.79      4.07 o
   1   5   5       80.55       80.03      2.26 o
   2   5   5       68.15       64.67      2.44 o
   3   5   5       29.02       27.02      3.93 o
   4   5   5      306.88      292.59      6.73 o
   5   5   5       29.65       28.12      2.03 o
   6   5   5      106.05      113.53      4.76 o
   7   5   5       21.61       26.75      2.73 o
   8   5   5        1.72        1.03      1.37 o
  -8   6   5        4.17        6.44      1.46 o
  -7   6   5        5.17        5.60      1.34 o
  -6   6   5        0.60        1.58      1.48 o
  -5   6   5      127.45      117.83      3.38 o
  -4   6   5      160.10      146.10      2.89 o
  -3   6   5       71.47       64.60      2.37 o
  -2   6   5       68.16       74.86      2.06 o
  -1   6   5       47.61       56.56      2.32 o
   0   6   5      137.68      115.39      3.10 o
   1   6   5        4.07        3.53      0.66 o
   2   6   5      190.12      190.57      4.08 o
   3   6   5       16.88       16.58      4.06 o
   4   6   5       25.67       26.24      4.69 o
   5   6   5       14.24       12.80      1.57 o
   6   6   5       29.62       35.19      3.11 o
   7   6   5        1.32        2.37      2.14 o
  -7   7   5        5.69        3.70      1.67 o
  -6   7   5        4.09        5.45      1.82 o
  -5   7   5        4.53        5.89      1.40 o
  -4   7   5        2.34        3.75      0.92 o
  -3   7   5       43.57       40.27      1.95 o
  -2   7   5        1.14       -0.28      0.70 o
  -1   7   5       41.95       35.45      1.94 o
   0   7   5       56.91       45.60      3.46 o
   1   7   5       83.03       82.66      3.30 o
   2   7   5        3.51        3.70      0.83 o
   3   7   5        3.24        4.43      1.49 o
   4   7   5       12.50       14.31      2.66 o
   5   7   5        2.92        1.63      1.34 o
   6   7   5        4.39        6.25      2.29 o
  -6   8   5        4.75        5.21      1.44 o
  -5   8   5       10.59        8.07      1.64 o
  -4   8   5        8.54       11.49      1.76 o
  -3   8   5       32.36       34.77      2.52 o
  -2   8   5        0.95        2.24      1.14 o
  -1   8   5       13.07       12.61      1.42 o
   0   8   5       23.42       24.63      4.95 o
   1   8   5       39.05       37.61      5.89 o
   2   8   5       23.56       24.27      1.99 o
   3   8   5        6.05        6.90      1.77 o
   4   8   5        0.64        0.11      2.48 o
   5   8   5        6.32        9.04      2.89 o
  -4   9   5        6.42       13.43      2.77 o
  -3   9   5        5.04        5.75      2.29 o
  -2   9   5        6.38        5.25      2.03 o
  -1   9   5       18.39       19.40      4.73 o
   0   9   5        2.65        7.44      3.69 o
   1   9   5        6.20        7.50      3.59 o
   2   9   5        0.17       -1.28      2.44 o
   3   9   5        0.12        1.67      2.05 o
 -10   0   6        1.25       -0.92      2.88 o
  -9   0   6        9.66        8.32      3.22 o
  -8   0   6       43.08       52.17      6.49 o
  -7   0   6       70.89       76.61      7.26 o
  -6   0   6       28.99       24.90      4.05 o
  -5   0   6       14.49       11.39      2.86 o
  -4   0   6      244.83      244.05      9.90 o
  -3   0   6       98.06      103.39      6.06 o
  -2   0   6        9.58       14.00      2.52 o
  -1   0   6      230.19      209.90      4.99 o
   0   0   6      158.16      135.76      3.39 o
   1   0   6        2.81        5.64      1.08 o
   2   0   6        4.95        3.31      1.65 o
   3   0   6       20.25       30.24      5.19 o
   4   0   6        3.48        3.40      1.45 o
   5   0   6        0.22       -1.76      1.76 o
   6   0   6       14.20       11.64      1.95 o
   7   0   6        2.07        2.47      1.28 o
   8   0   6        4.92        9.55      3.24 o
   9   0   6        6.16        8.10      3.77 o
 -10   1   6        0.62        2.08      3.95 o
  -9   1   6       34.03       36.72      4.11 o
  -8   1   6       53.51       51.26      4.64 o
  -7   1   6       53.95       43.61      3.99 o
  -6   1   6       39.66       44.17      4.27 o
  -5   1   6       37.80       29.52      2.26 o
  -4   1   6      479.49      486.33      9.85 o
  -3   1   6      129.04      141.50      5.01 o
  -2   1   6      135.66      129.37      5.71 o
  -1   1   6      516.51      515.60      4.52 o
   0   1   6      656.65      795.02      6.48 o
   1   1   6     1372.79     1356.26     14.90 o
   2   1   6      645.25      650.63     13.49 o
   3   1   6      133.00      138.04     12.14 o
   4   1   6       32.69       29.92      1.75 o
   5   1   6       32.00       32.36      1.60 o
   6   1   6       52.55       56.14      2.09 o
   7   1   6       50.15       57.71      3.71 o
   8   1   6        0.78        0.08      2.17 o
   9   1   6        0.25       -2.18      2.18 o
 -10   2   6        6.28        6.61      2.30 o
  -9   2   6       15.66       17.84      3.25 o
  -8   2   6       37.44       38.52      5.11 o
  -7   2   6       17.08       15.76      2.62 o
  -6   2   6       29.91       32.35      3.05 o
  -5   2   6      100.90      104.75      3.55 o
  -4   2   6        6.49        5.63      1.26 o
  -3   2   6       93.54       90.70      4.11 o
  -2   2   6      113.46      132.74      2.90 o
  -1   2   6     4246.14     4552.45     16.95 o
   0   2   6      146.50      125.95      2.84 o
   1   2   6      801.30      806.09      9.21 o
   2   2   6      111.43      113.95      6.18 o
   3   2   6       38.06       37.17      1.86 o
   4   2   6       70.97       63.56      2.75 o
   5   2   6       25.70       22.70      1.50 o
   6   2   6       69.58       73.62      2.80 o
   7   2   6       14.62       11.65      2.10 o
   8   2   6       14.53       13.73      2.21 o
   9   2   6       11.00       16.88      3.26 o
 -10   3   6        3.72        6.30      2.47 o
  -9   3   6        1.43        2.91      1.75 o
  -8   3   6       13.09       12.81      3.31 o
  -7   3   6       25.41       26.02      3.05 o
  -6   3   6        9.13        9.58      2.01 o
  -5   3   6       26.46       31.58      2.08 o
  -4   3   6      201.14      211.27      4.79 o
  -3   3   6      484.43      471.84      6.59 o
  -2   3   6      250.79      255.91      3.75 o
  -1   3   6      308.17      285.99      4.40 o
   0   3   6     3063.24     3169.14     20.89 o
   1   3   6      666.55      668.37      9.61 o
   2   3   6       60.84       55.20      2.39 o
   3   3   6      169.59      153.53     13.92 o
   4   3   6       96.51      101.53      3.97 o
   5   3   6       76.49       84.26      4.70 o
   6   3   6       46.83       42.03      4.35 o
   7   3   6        0.26        0.84      1.31 o
   8   3   6       11.21       13.53      2.29 o
 -10   4   6        0.61        3.57      1.74 o
  -9   4   6        3.11       -0.91      2.12 o
  -8   4   6       34.62       31.86      2.96 o
  -7   4   6        1.26        2.87      1.31 o
  -6   4   6       80.28       85.86      4.13 o
  -5   4   6      109.78      111.20      3.38 o
  -4   4   6      395.74      370.39     10.24 o
  -3   4   6       38.94       32.17      1.51 o
  -2   4   6      171.96      193.33      3.36 o
  -1   4   6      203.51      182.39      3.35 o
   0   4   6       22.25       24.58      1.30 o
   1   4   6       93.09       99.33      2.35 o
   2   4   6      431.50      408.38     13.59 o
   3   4   6        0.07        1.11      0.92 o
   4   4   6      433.91      458.11      8.14 o
   5   4   6        6.83        4.99      1.70 o
   6   4   6       14.34       13.47      1.99 o
   7   4   6        3.06        3.22      1.66 o
   8   4   6        0.20        0.20      1.66 o
  -9   5   6        2.38        4.69      1.64 o
  -8   5   6        6.31        4.89      1.55 o
  -7   5   6       39.57       31.96      2.76 o
  -6   5   6       82.90       85.08      7.13 o
  -5   5   6      177.38      169.60      4.71 o
  -4   5   6      231.64      222.85      4.01 o
  -3   5   6       16.45       17.98      1.03 o
  -2   5   6       74.78       70.73      2.01 o
  -1   5   6       18.53       18.23      1.08 o
   0   5   6       10.18        8.74      0.72 o
   1   5   6      189.19      181.95      2.42 o
   2   5   6      131.13      127.40      2.54 o
   3   5   6      139.30      146.39     10.32 o
   4   5   6      135.95      156.40      5.52 o
   5   5   6      148.98      159.12      6.29 o
   6   5   6       35.02       35.37      2.71 o
   7   5   6        2.51        0.29      1.55 o
   8   5   6        0.52       -1.37      1.99 o
  -8   6   6        4.77        4.14      1.41 o
  -7   6   6        8.21        6.78      1.62 o
  -6   6   6        2.55        2.33      1.46 o
  -5   6   6       13.44       13.00      1.13 o
  -4   6   6       82.49       85.36      2.22 o
  -3   6   6      551.30      536.88      6.61 o
  -2   6   6       77.88       62.31      1.90 o
  -1   6   6       91.04      102.12      3.20 o
   0   6   6        5.83        6.25      1.17 o
   1   6   6      112.44      117.81      2.92 o
   2   6   6       64.06       65.44      4.74 o
   3   6   6       54.16       60.79      6.90 o
   4   6   6        1.78        1.29      1.40 o
   5   6   6       18.52       16.50      2.17 o
   6   6   6        5.24        3.86      1.78 o
   7   6   6        3.29        4.26      2.24 o
  -7   7   6        1.34        2.60      1.85 o
  -6   7   6        3.14        2.25      1.88 o
  -5   7   6       34.12       33.78      2.80 o
  -4   7   6       14.61       16.62      2.03 o
  -3   7   6       38.78       40.09      1.95 o
  -2   7   6       83.12       88.27      2.76 o
  -1   7   6       34.70       37.80      2.10 o
   0   7   6      101.70       91.33      4.88 o
   1   7   6        0.33        0.93      1.12 o
   2   7   6       28.91       27.27      2.58 o
   3   7   6        8.75        7.97      3.15 o
   4   7   6        9.66        5.26      3.05 o
   5   7   6        2.70        0.95      2.24 o
   6   7   6       12.11       12.04      3.58 o
  -6   8   6        4.71        4.81      1.55 o
  -5   8   6        2.33        2.15      1.23 o
  -4   8   6        6.75        9.19      2.50 o
  -3   8   6        7.69        5.18      1.24 o
  -2   8   6       56.27       65.41      5.54 o
  -1   8   6        7.97        5.57      1.98 o
   0   8   6        2.60       -0.35      2.02 o
   1   8   6       27.29       34.16      2.80 o
   2   8   6       16.18       15.75      2.38 o
   3   8   6        1.60        1.08      2.43 o
   4   8   6        8.08        1.23      3.48 o
  -4   9   6        7.34        3.46      2.63 o
  -3   9   6        2.79        4.38      1.91 o
  -2   9   6        4.16        7.07      2.13 o
  -1   9   6        0.56        1.60      2.32 o
   0   9   6        1.67        6.87      3.66 o
   1   9   6        4.45        3.52      2.70 o
   2   9   6        1.12        4.21      2.77 o
 -10   0   7        1.11        1.24      2.85 o
  -9   0   7        4.43        1.43      2.57 o
  -8   0   7      121.03      116.98      9.50 o
  -7   0   7      116.95      116.88      8.93 o
  -6   0   7        0.00       -0.20      1.81 o
  -5   0   7      266.61      254.77     11.22 o
  -4   0   7      356.76      381.77     12.93 o
  -3   0   7      189.41      191.46      8.74 o
  -2   0   7      136.68      133.11      4.47 o
  -1   0   7        7.97        7.37      1.29 o
   0   0   7      146.02      113.74      3.95 o
   1   0   7      219.87      257.72      6.05 o
   2   0   7        0.97        1.13      1.65 o
   3   0   7        0.01        0.21      0.93 o
   4   0   7       17.24        8.22      4.85 o
   5   0   7        0.19       -0.64      1.81 o
   6   0   7       38.74       38.82      2.63 o
   7   0   7        3.70        1.58      1.07 o
   8   0   7        0.00        1.50      2.44 o
   9   0   7        0.50       -2.06      2.82 o
 -10   1   7        4.76        2.93      3.45 o
  -9   1   7        9.15       12.30      2.71 o
  -8   1   7       62.46       61.85      4.92 o
  -7   1   7       94.14       96.03      6.04 o
  -6   1   7       16.75       10.09      2.59 o
  -5   1   7        7.93        5.86      1.16 o
  -4   1   7      220.86      208.49      6.80 o
  -3   1   7      344.29      345.76      8.23 o
  -2   1   7      372.72      412.18      6.92 o
  -1   1   7      191.62      156.70      2.73 o
   0   1   7      179.75      198.31      3.09 o
   1   1   7       38.86       38.08      1.55 o
   2   1   7       74.11       72.64      3.40 o
   3   1   7      271.86      287.50     16.43 o
   4   1   7       68.88       75.74      2.56 o
   5   1   7        8.02        6.71      0.98 o
   6   1   7        8.36        4.95      1.60 o
   7   1   7        3.69        2.10      1.38 o
   8   1   7        0.67        0.56      2.73 o
   9   1   7        6.86        9.88      2.76 o
 -10   2   7        7.40        5.74      2.41 o
  -9   2   7       11.82       10.04      2.51 o
  -8   2   7       25.62       23.10      3.22 o
  -7   2   7       48.22       39.79      3.87 o
  -6   2   7       23.82       22.20      2.73 o
  -5   2   7      188.74      180.15      5.46 o
  -4   2   7      201.40      225.84      5.03 o
  -3   2   7      211.66      180.09      6.19 o
  -2   2   7     1295.95     1376.45      9.87 o
  -1   2   7        1.50        1.96      0.77 o
   0   2   7      271.42      285.52      5.02 o
   1   2   7      105.42      112.96      3.57 o
   2   2   7       19.34       21.46      1.32 o
   3   2   7       10.49       14.00      1.24 o
   4   2   7        5.22        4.80      0.94 o
   5   2   7       64.00       61.66      2.70 o
   6   2   7        0.54       -0.17      0.68 o
   7   2   7       18.75       17.46      2.34 o
   8   2   7        0.03        0.63      2.29 o
 -10   3   7        0.46        1.30      1.88 o
  -9   3   7       12.06       10.49      3.81 o
  -8   3   7        8.94        6.89      2.18 o
  -7   3   7       11.02       12.70      2.51 o
  -6   3   7       75.39       79.74      5.02 o
  -5   3   7       22.45       20.53      1.63 o
  -4   3   7      424.07      461.03      6.53 o
  -3   3   7      333.06      353.29      5.41 o
  -2   3   7        9.47        9.07      0.98 o
  -1   3   7      425.28      415.46      5.68 o
   0   3   7      285.70      319.39      4.82 o
   1   3   7      144.26      162.95      4.36 o
   2   3   7       63.82       58.62      2.10 o
   3   3   7        6.78        4.62      0.71 o
   4   3   7        1.57        0.78      0.46 o
   5   3   7       45.41       54.57      3.92 o
   6   3   7        6.57        7.93      1.79 o
   7   3   7       12.69       14.72      2.24 o
   8   3   7        2.13        1.99      2.03 o
  -9   4   7        1.55       -0.48      2.13 o
  -8   4   7        7.32        7.22      1.77 o
  -7   4   7       94.64       99.25      4.76 o
  -6   4   7       67.87       69.94      3.85 o
  -5   4   7      143.05      137.17      4.31 o
  -4   4   7       72.11       68.99      2.54 o
  -3   4   7      227.51      225.64      4.38 o
  -2   4   7      194.86      207.74      4.04 o
  -1   4   7       80.31       74.56      2.32 o
   0   4   7      185.77      183.04      3.72 o
   1   4   7      134.56      130.82      3.20 o
   2   4   7       87.58       95.48      2.33 o
   3   4   7      199.43      195.67      7.46 o
   4   4   7        0.58        0.82      1.29 o
   5   4   7       61.36       62.84      3.52 o
   6   4   7       15.37       17.67      2.30 o
   7   4   7        0.70        1.25      1.31 o
   8   4   7        1.34        0.28      1.59 o
  -9   5   7        7.27        8.68      1.97 o
  -8   5   7       10.98       12.89      2.18 o
  -7   5   7       29.64       30.19      2.91 o
  -6   5   7      108.67      107.73      4.81 o
  -5   5   7       44.63       45.89      3.06 o
  -4   5   7      264.31      283.27      4.71 o
  -3   5   7       68.37       64.36      1.85 o
  -2   5   7       16.63       20.04      1.20 o
  -1   5   7      108.21       98.30      3.12 o
   0   5   7       67.52       65.11      2.04 o
   1   5   7       64.43       55.96      1.93 o
   2   5   7      204.15      196.71      2.58 o
   3   5   7       72.10       73.55      3.08 o
   4   5   7       31.99       28.86      2.21 o
   5   5   7       10.94       11.82      1.72 o
   6   5   7       12.42       11.57      1.69 o
   7   5   7        0.46        0.86      1.44 o
  -8   6   7        8.20        9.92      1.95 o
  -7   6   7        3.52        3.29      2.97 o
  -6   6   7       29.20       32.01      6.92 o
  -5   6   7        7.44       11.04      1.21 o
  -4   6   7       76.91       76.87      2.69 o
  -3   6   7      117.77      129.44      3.17 o
  -2   6   7      230.57      242.90      3.83 o
  -1   6   7       52.09       52.31      1.95 o
   0   6   7      147.95      145.17      4.47 o
   1   6   7       61.42       54.67      2.71 o
   2   6   7       24.91       27.77      3.03 o
   3   6   7        7.84        4.43      2.77 o
   4   6   7        0.12       -0.55      1.52 o
   5   6   7       19.50       11.31      3.72 o
   6   6   7        0.50        2.06      1.46 o
  -7   7   7        0.60        1.94      1.84 o
  -6   7   7       13.16       12.19      2.09 o
  -5   7   7        5.62        2.34      1.12 o
  -4   7   7        8.99       12.79      1.76 o
  -3   7   7       13.83       18.31      3.02 o
  -2   7   7        5.80        7.16      1.66 o
  -1   7   7       51.12       50.31      2.82 o
   0   7   7        4.77        5.61      1.51 o
   1   7   7       18.69       20.26      2.53 o
   2   7   7       11.83       10.15      1.47 o
   3   7   7        0.36        0.00      1.20 o
   4   7   7       10.05        6.74      3.18 o
   5   7   7        1.24       -0.26      1.40 o
  -6   8   7        1.05        1.50      1.26 o
  -5   8   7        2.08        0.53      1.50 o
  -4   8   7        3.62        4.41      1.81 o
  -3   8   7        3.92        1.56      1.62 o
  -2   8   7       32.28       35.68      4.02 o
  -1   8   7        1.60       -0.34      2.27 o
   0   8   7       10.33       19.67      4.50 o
   1   8   7       14.00       20.24      4.77 o
   2   8   7        3.05       -0.16      4.01 o
   3   8   7        6.47        8.48      2.21 o
   4   8   7        0.08        3.17      2.87 o
  -3   9   7        0.30       -0.13      1.69 o
  -2   9   7        0.25       -1.71      1.82 o
  -1   9   7        4.09        3.45      2.60 o
   0   9   7        1.83        6.81      3.59 o
   1   9   7        1.97       -0.68      2.82 o
 -10   0   8        3.63       -0.94      2.94 o
  -9   0   8        0.03       -1.07      3.18 o
  -8   0   8        0.03        1.87      2.08 o
  -7   0   8       91.14       99.06      8.31 o
  -6   0   8      253.37      237.60     11.87 o
  -5   0   8       13.01       13.33      3.10 o
  -4   0   8      180.34      170.67      9.06 o
  -3   0   8        2.68        7.20      2.34 o
  -2   0   8       51.83       51.04      3.40 o
  -1   0   8        1.94        0.84      0.70 o
   0   0   8      328.84      314.85     11.71 o
   1   0   8        7.64        5.47      1.34 o
   2   0   8       13.38       10.87      2.31 o
   3   0   8       46.15       53.21      4.54 o
   4   0   8        0.00       -0.59      1.56 o
   5   0   8        9.44       10.21      2.51 o
   6   0   8       28.35       29.44      2.43 o
   7   0   8        0.13        1.18      1.41 o
   8   0   8        0.09        1.86      2.09 o
 -10   1   8        5.69        6.74      2.29 o
  -9   1   8        1.89        0.17      3.15 o
  -8   1   8       48.32       52.71      4.71 o
  -7   1   8       37.71       38.58      4.01 o
  -6   1   8       32.54       33.09      3.93 o
  -5   1   8       26.54       27.27      2.35 o
  -4   1   8      195.60      199.98     10.33 o
  -3   1   8       63.60       53.22      2.87 o
  -2   1   8      126.35      107.44      2.74 o
  -1   1   8       28.28       22.18      1.58 o
   0   1   8       77.43       71.79      2.01 o
   1   1   8      155.65      171.44      4.94 o
   2   1   8       54.38       56.46      2.79 o
   3   1   8       41.72       47.25      2.29 o
   4   1   8       13.83       15.90      1.38 o
   5   1   8       12.12       10.87      1.32 o
   6   1   8        3.52        2.62      1.01 o
   7   1   8        2.26        0.63      1.29 o
   8   1   8        7.93        4.12      1.59 o
 -10   2   8        4.65        6.70      2.42 o
  -9   2   8       19.17       13.86      4.59 o
  -8   2   8        5.28        5.51      2.19 o
  -7   2   8        8.14        8.60      2.23 o
  -6   2   8       30.89       28.32      3.20 o
  -5   2   8       47.95       60.42      3.40 o
  -4   2   8       10.93       10.97      1.40 o
  -3   2   8       64.47       62.91      2.43 o
  -2   2   8      146.53      150.06      2.99 o
  -1   2   8        1.55        1.63      0.67 o
   0   2   8       14.60       14.55      1.56 o
   1   2   8      246.42      262.87      3.62 o
   2   2   8       37.42       36.50      2.05 o
   3   2   8       30.64       34.02      1.95 o
   4   2   8       24.80       26.47      1.94 o
   5   2   8       15.12       12.28      1.46 o
   6   2   8        1.00       -1.62      1.62 o
   7   2   8        6.84        9.76      2.52 o
   8   2   8        2.41        1.87      1.40 o
 -10   3   8        0.47        2.92      2.06 o
  -9   3   8        1.46        4.45      2.71 o
  -8   3   8       22.61       16.73      2.83 o
  -7   3   8       31.41       34.23      3.78 o
  -6   3   8       43.54       52.49      4.30 o
  -5   3   8      125.80      130.65      4.96 o
  -4   3   8      250.83      249.87      5.60 o
  -3   3   8       44.08       40.40      2.03 o
  -2   3   8       92.54      108.35      2.85 o
  -1   3   8       24.20       28.74      1.65 o
   0   3   8        6.07        7.04      0.94 o
   1   3   8       14.52       14.18      0.84 o
   2   3   8       28.84       34.59      1.78 o
   3   3   8       84.67       80.19      2.97 o
   4   3   8       10.56        9.33      1.06 o
   5   3   8        2.10        1.30      1.77 o
   6   3   8       16.38       13.60      3.55 o
   7   3   8        5.21        4.23      1.49 o
   8   3   8        0.40        0.26      1.44 o
  -9   4   8        4.73        6.61      1.93 o
  -8   4   8       31.49       38.01      3.29 o
  -7   4   8       10.10        8.46      1.83 o
  -6   4   8       39.26       42.14      3.15 o
  -5   4   8       28.90       22.97      2.79 o
  -4   4   8       26.38       31.99      1.88 o
  -3   4   8       21.62       18.65      1.48 o
  -2   4   8      119.01      124.22      3.48 o
  -1   4   8       28.80       33.76      2.10 o
   0   4   8        2.17        3.85      0.81 o
   1   4   8       45.07       45.90      2.50 o
   2   4   8       46.37       45.58      1.82 o
   3   4   8       11.89       11.41      0.90 o
   4   4   8       39.84       41.90      2.88 o
   5   4   8       25.50       23.95      2.38 o
   6   4   8       11.21        7.62      2.65 o
   7   4   8        0.79        1.28      1.13 o
  -9   5   8        1.41        0.66      1.81 o
  -8   5   8        4.17        4.92      1.77 o
  -7   5   8       10.90        6.46      1.55 o
  -6   5   8        3.04        0.66      1.84 o
  -5   5   8       12.70       16.67      1.76 o
  -4   5   8        2.31        2.49      0.86 o
  -3   5   8      120.94      115.89      5.97 o
  -2   5   8       64.93       52.04      2.30 o
  -1   5   8       31.08       32.43      1.75 o
   0   5   8        6.23        9.25      0.91 o
   1   5   8       34.46       28.96      1.82 o
   2   5   8       35.19       31.56      1.33 o
   3   5   8       37.55       37.55      1.92 o
   4   5   8       42.87       40.02      2.69 o
   5   5   8        1.14        2.01      1.12 o
   6   5   8        3.53        1.78      1.08 o
   7   5   8        0.34        0.87      1.56 o
  -8   6   8        1.48        2.37      1.63 o
  -7   6   8        4.03        4.48      1.99 o
  -6   6   8        1.64        1.26      1.37 o
  -5   6   8       27.31       31.35      2.79 o
  -4   6   8       16.29       16.73      1.32 o
  -3   6   8       39.78       38.51      2.77 o
  -2   6   8        2.54        1.12      0.89 o
  -1   6   8       60.22       51.48      2.15 o
   0   6   8       35.27       30.97      1.53 o
   1   6   8        2.59        2.47      1.00 o
   2   6   8       12.61       13.53      0.95 o
   3   6   8       14.38       13.23      3.74 o
   4   6   8        0.19       -1.26      1.56 o
   5   6   8        0.03       -1.30      2.14 o
   6   6   8        0.48       -1.05      1.90 o
  -7   7   8        3.95        6.37      1.83 o
  -6   7   8        4.01        5.52      1.82 o
  -5   7   8       13.73       17.25      2.22 o
  -4   7   8       12.09       15.23      2.12 o
  -3   7   8       23.25       16.72      2.55 o
  -2   7   8       34.28       35.73      4.07 o
  -1   7   8        3.59        3.58      1.03 o
   0   7   8        1.54       -2.79      2.79 o
   1   7   8        7.38       11.37      5.10 o
   2   7   8        0.86        0.49      1.34 o
   3   7   8        5.18        2.26      1.54 o
   4   7   8        4.17       -1.43      3.26 o
   5   7   8        0.67        0.58      1.77 o
  -5   8   8        0.85        2.62      2.52 o
  -4   8   8        3.18        3.97      2.01 o
  -3   8   8        0.52        2.54      3.47 o
  -2   8   8       10.89       14.35      2.83 o
  -1   8   8        1.62       -3.31      3.31 o
   0   8   8        0.69        0.31      2.71 o
   1   8   8        4.07        2.32      2.74 o
   2   8   8        7.63       13.95      4.67 o
   3   8   8        0.11        5.34      3.57 o
  -2   9   8        0.44        1.12      1.69 o
  -1   9   8        1.85        7.55      3.33 o
   0   9   8        4.88       10.10      3.51 o
 -10   0   9        0.38        1.67      2.51 o
  -9   0   9        6.95        9.45      3.90 o
  -8   0   9        2.80        4.01      2.36 o
  -7   0   9        4.85        5.08      2.72 o
  -6   0   9        5.44        9.16      3.22 o
  -5   0   9       95.17       96.95      7.55 o
  -4   0   9      212.50      223.51      7.66 o
  -3   0   9       71.15       70.90      3.85 o
  -2   0   9      247.21      272.59      7.10 o
  -1   0   9       13.65       12.97      1.26 o
   0   0   9       31.91       34.18      2.52 o
   1   0   9      142.13      111.43      4.62 o
   2   0   9       33.27       30.55      2.87 o
   3   0   9       30.69       36.49      5.14 o
   4   0   9       99.40      112.85      5.00 o
   5   0   9        1.94        1.17      2.00 o
   6   0   9        0.47        0.34      1.66 o
   7   0   9        0.02       -0.51      1.48 o
   8   0   9        4.98        2.11      3.44 o
 -10   1   9        0.26       -0.81      2.09 o
  -9   1   9        2.27        1.37      1.92 o
  -8   1   9        0.14       -0.04      1.60 o
  -7   1   9        9.87        9.16      2.54 o
  -6   1   9       28.01       30.28      3.27 o
  -5   1   9       23.19       23.44      2.98 o
  -4   1   9       36.40       36.14      2.65 o
  -3   1   9       70.31       63.50      2.74 o
  -2   1   9      177.09      181.56      3.44 o
  -1   1   9       74.25       70.69      2.52 o
   0   1   9       51.26       53.05      2.00 o
   1   1   9      150.54      184.25      4.21 o
   2   1   9       57.87       53.53      2.09 o
   3   1   9       32.12       24.67      1.86 o
   4   1   9       14.48       15.25      1.95 o
   5   1   9       14.63       13.75      1.61 o
   6   1   9       18.71       20.20      2.10 o
   7   1   9        3.70        2.55      1.67 o
   8   1   9        1.13        3.21      1.87 o
 -10   2   9        4.77        6.35      2.54 o
  -9   2   9        2.79        1.72      4.97 o
  -8   2   9        0.29        2.21      1.98 o
  -7   2   9        8.68       13.25      2.62 o
  -6   2   9        8.74        7.56      2.16 o
  -5   2   9       10.17        6.80      1.77 o
  -4   2   9       39.32       36.01      2.66 o
  -3   2   9       83.46       90.59      2.76 o
  -2   2   9        9.62        6.58      0.69 o
  -1   2   9       33.56       35.74      2.53 o
   0   2   9        2.31        1.92      0.88 o
   1   2   9        0.73        1.43      0.54 o
   2   2   9        9.39       11.39      1.13 o
   3   2   9       54.69       61.49      3.95 o
   4   2   9        5.83        4.49      1.14 o
   5   2   9       85.00       89.70      4.20 o
   6   2   9        4.09        3.27      1.01 o
   7   2   9        3.41        6.04      2.60 o
  -9   3   9        0.28       -1.47      2.22 o
  -8   3   9       33.79       35.89      7.75 o
  -7   3   9       30.61       28.21      3.55 o
  -6   3   9       18.15       16.28      2.22 o
  -5   3   9        1.05        1.82      1.24 o
  -4   3   9       83.77       87.19      3.07 o
  -3   3   9       22.18       25.06      1.69 o
  -2   3   9       90.94       77.59      2.90 o
  -1   3   9       20.19       25.37      1.97 o
   0   3   9       34.85       44.00      4.03 o
   1   3   9        2.75        1.62      0.50 o
   2   3   9       40.51       40.08      2.23 o
   3   3   9       49.30       47.97      2.57 o
   4   3   9       12.89       14.45      1.41 o
   5   3   9        5.15        6.69      0.88 o
   6   3   9        0.99       -0.60      1.45 o
   7   3   9        0.21       -1.44      2.04 o
  -9   4   9        8.20        4.09      1.85 o
  -8   4   9        1.38        2.56      1.52 o
  -7   4   9        2.98        4.01      1.62 o
  -6   4   9        2.13        1.41      1.91 o
  -5   4   9       51.40       56.29      3.42 o
  -4   4   9       34.25       32.47      2.19 o
  -3   4   9       38.55       41.77      2.10 o
  -2   4   9       26.07       26.87      3.13 o
  -1   4   9        7.15        5.64      1.19 o
   0   4   9       20.66       20.03      1.66 o
   1   4   9       38.59       30.19      2.27 o
   2   4   9        1.90        2.62      0.98 o
   3   4   9       21.83       21.96      1.54 o
   4   4   9       23.31       18.84      2.37 o
   5   4   9        0.99       -0.26      1.32 o
   6   4   9        1.21       -0.21      1.30 o
   7   4   9        0.16        1.43      1.67 o
  -8   5   9        5.31        5.74      2.54 o
  -7   5   9        9.95       12.62      2.77 o
  -6   5   9        5.41        4.14      1.83 o
  -5   5   9        0.53        1.05      0.98 o
  -4   5   9       35.68       41.04      2.18 o
  -3   5   9        6.77        7.48      1.30 o
  -2   5   9        4.47        4.65      1.72 o
  -1   5   9        9.86        8.62      1.39 o
   0   5   9       20.50       16.99      2.21 o
   1   5   9       97.88      102.46      3.13 o
   2   5   9        8.05        6.84      0.56 o
   3   5   9       38.54       37.23      2.04 o
   4   5   9        9.09        9.66      1.53 o
   5   5   9        0.50        0.73      1.11 o
   6   5   9        3.03        2.72      2.46 o
  -7   6   9        4.11        4.26      2.56 o
  -6   6   9        8.89        6.92      1.72 o
  -5   6   9        2.53        4.78      1.53 o
  -4   6   9        4.54        4.03      1.53 o
  -3   6   9       19.33       22.32      2.77 o
  -2   6   9        2.00        1.12      0.94 o
  -1   6   9       41.85       42.18      2.28 o
   0   6   9        2.45        1.60      0.72 o
   1   6   9       48.11       49.19      4.07 o
   2   6   9        5.38        7.58      1.11 o
   3   6   9       17.64       19.63      3.21 o
   4   6   9        2.50        0.94      1.66 o
   5   6   9        5.38        3.47      4.81 o
  -6   7   9        5.04        6.93      2.47 o
  -5   7   9        0.78        1.43      1.41 o
  -4   7   9        0.06       -0.63      1.16 o
  -3   7   9        9.86        7.27      2.34 o
  -2   7   9        0.39       -0.94      1.86 o
  -1   7   9       18.12       11.62      3.37 o
   0   7   9       14.81       15.72      4.06 o
   1   7   9        5.65        8.86      1.98 o
   2   7   9        4.74        3.01      1.64 o
   3   7   9        3.52        3.77      1.82 o
   4   7   9        2.60       -0.66      2.87 o
  -4   8   9        2.33        0.46      3.14 o
  -3   8   9        0.73        2.39      1.59 o
  -2   8   9        0.55        2.55      1.83 o
  -1   8   9        0.60       -1.70      2.62 o
   0   8   9        0.34       -1.97      2.18 o
   1   8   9        0.78        0.13      2.23 o
   2   8   9        6.66        8.75      3.66 o
 -10   0  10        4.53        2.96      2.52 o
  -9   0  10        5.06        6.22      3.39 o
  -8   0  10        8.59        8.82      3.40 o
  -7   0  10        2.86        5.11      2.93 o
  -6   0  10        0.31       -2.23      2.24 o
  -5   0  10        4.14        0.58      2.24 o
  -4   0  10        0.03       -2.33      2.58 o
  -3   0  10        9.46        8.27      1.44 o
  -2   0  10      205.33      193.02      5.35 o
  -1   0  10        5.30        5.57      1.17 o
   0   0  10       23.04       21.70      1.70 o
   1   0  10        0.33        0.68      1.58 o
   2   0  10       24.51       22.01      2.69 o
   3   0  10       20.97       18.39      2.54 o
   4   0  10       13.71       12.08      1.74 o
   5   0  10       12.45       13.07      2.10 o
   6   0  10       21.79       27.87      4.15 o
   7   0  10        1.69        2.07      2.76 o
 -10   1  10        7.65        8.78      4.49 o
  -9   1  10        1.62        2.23      1.65 o
  -8   1  10       22.10       21.96      3.38 o
  -7   1  10        8.05        8.22      2.35 o
  -6   1  10        0.30       -1.10      1.68 o
  -5   1  10       15.10       12.79      2.27 o
  -4   1  10       60.56       71.90      6.48 o
  -3   1  10      135.70      131.56      3.78 o
  -2   1  10       70.22       70.09      2.15 o
  -1   1  10       17.36       15.68      1.26 o
   0   1  10      122.42      116.03      3.82 o
   1   1  10       59.42       60.49      2.19 o
   2   1  10        2.24        1.82      0.67 o
   3   1  10       16.74       16.08      1.32 o
   4   1  10        2.42        1.54      1.06 o
   5   1  10        7.09        8.81      2.77 o
   6   1  10       14.86       19.17      3.12 o
   7   1  10       12.29       11.02      2.08 o
  -9   2  10        9.90       14.44      3.10 o
  -8   2  10        6.73        5.73      2.11 o
  -7   2  10       46.51       56.26      4.72 o
  -6   2  10       21.32       20.02      4.94 o
  -5   2  10       20.17       21.42      2.90 o
  -4   2  10       40.29       44.63      2.61 o
  -3   2  10        5.33        5.72      1.04 o
  -2   2  10       48.85       50.22      2.61 o
  -1   2  10        3.00        1.15      0.92 o
   0   2  10      108.83      119.54      3.46 o
   1   2  10       29.78       29.44      1.50 o
   2   2  10        0.04       -0.08      0.75 o
   3   2  10       27.56       25.79      1.97 o
   4   2  10        4.09        4.79      1.17 o
   5   2  10       14.25       13.89      1.74 o
   6   2  10        4.64        7.86      2.24 o
   7   2  10        6.81        7.87      2.23 o
  -9   3  10        0.54        1.53      2.04 o
  -8   3  10        6.29        5.03      2.28 o
  -7   3  10        7.73        5.42      1.86 o
  -6   3  10       38.06       38.48      3.54 o
  -5   3  10       34.09       32.56      3.51 o
  -4   3  10       28.59       27.73      2.14 o
  -3   3  10       77.69       83.24      2.23 o
  -2   3  10       19.10       18.95      1.74 o
  -1   3  10        4.02        2.71      1.12 o
   0   3  10       28.67       23.74      4.51 o
   1   3  10       77.41       83.98      2.42 o
   2   3  10       50.84       53.21      2.12 o
   3   3  10       20.09       17.60      1.61 o
   4   3  10       20.13       20.13      4.46 o
   5   3  10       19.97       18.79      2.37 o
   6   3  10        5.76        3.77      1.58 o
   7   3  10        0.01        2.99      1.35 o
  -8   4  10        4.49        5.95      1.70 o
  -7   4  10       13.79       17.05      2.61 o
  -6   4  10        6.76        2.78      2.29 o
  -5   4  10       71.96       83.44      3.74 o
  -4   4  10       23.66       24.41      1.85 o
  -3   4  10        0.10       -0.85      0.85 o
  -2   4  10       12.74       18.72      2.06 o
  -1   4  10       40.74       38.74      3.76 o
   0   4  10       18.35       18.84      2.61 o
   1   4  10       17.21       24.49      2.18 o
   2   4  10       36.53       34.64      1.57 o
   3   4  10       32.31       28.02      1.79 o
   4   4  10        1.33        0.85      1.43 o
   5   4  10        3.26        3.36      1.43 o
   6   4  10        0.16        1.13      1.20 o
  -8   5  10        1.86        0.32      1.92 o
  -7   5  10        2.45        1.68      1.88 o
  -6   5  10       20.92       21.44      2.60 o
  -5   5  10       12.86       17.11      1.85 o
  -4   5  10       19.04       16.86      1.39 o
  -3   5  10       24.52       22.40      2.33 o
  -2   5  10       35.23       32.55      3.60 o
  -1   5  10       11.21        6.56      2.16 o
   0   5  10        4.99        6.92      1.95 o
   1   5  10        2.36        1.10      1.23 o
   2   5  10        7.52        8.38      1.29 o
   3   5  10       19.69       21.96      2.63 o
   4   5  10        2.53        3.63      1.29 o
   5   5  10        2.10        2.14      3.60 o
  -7   6  10        2.71        2.87      2.06 o
  -6   6  10        2.70        4.46      1.58 o
  -5   6  10        3.02        3.75      1.45 o
  -4   6  10        2.50        3.77      1.41 o
  -3   6  10       47.95       61.45      5.20 o
  -2   6  10        0.18       -0.25      1.74 o
  -1   6  10        3.70        5.77      2.88 o
   0   6  10       17.91       23.86      4.97 o
   1   6  10       12.62       16.65      5.18 o
   2   6  10        4.39        8.49      2.33 o
   3   6  10        2.23       -1.04      2.57 o
   4   6  10        1.68        2.70      1.55 o
  -6   7  10        0.89       -0.33      1.75 o
  -5   7  10        3.19        4.55      1.64 o
  -4   7  10        0.17        0.01      2.12 o
  -3   7  10        9.59       11.11      2.64 o
  -2   7  10        2.21       -0.49      2.00 o
  -1   7  10        7.98       16.97      4.35 o
   0   7  10        1.69        4.73      3.32 o
   1   7  10        2.08        2.55      1.89 o
   2   7  10       11.75       11.31      2.56 o
   3   7  10       16.19       26.45      3.69 o
  -3   8  10        0.42       -0.98      2.38 o
  -2   8  10        1.88        5.13      2.22 o
  -1   8  10        2.84        1.87      2.67 o
   0   8  10        3.33       -0.90      2.39 o
   1   8  10       11.26       16.59      4.59 o
  -9   0  11        4.26        5.43      3.00 o
  -8   0  11       15.44       10.84      3.55 o
  -7   0  11       19.31       24.23      5.01 o
  -6   0  11       20.03       16.39      3.90 o
  -5   0  11       49.03       55.78      6.38 o
  -4   0  11        0.39        1.39      1.59 o
  -3   0  11       11.49       14.82      2.75 o
  -2   0  11       21.35       28.01      2.74 o
  -1   0  11      278.94      263.43     12.16 o
   0   0  11      129.56      121.22      6.05 o
   1   0  11      294.33      315.99     13.24 o
   2   0  11       21.34       23.13      2.21 o
   3   0  11       47.92       50.74      3.20 o
   4   0  11       18.77       21.52      2.93 o
   5   0  11       30.51       26.61      3.26 o
   6   0  11       19.94       18.80      3.67 o
   7   0  11       29.59       33.66      6.06 o
  -9   1  11       11.66       13.22      5.08 o
  -8   1  11        9.31        5.60      2.65 o
  -7   1  11        7.51        8.66      2.38 o
  -6   1  11        3.67        3.29      1.61 o
  -5   1  11        3.73        3.32      1.83 o
  -4   1  11        2.62        1.54      0.96 o
  -3   1  11       36.70       37.42      2.46 o
  -2   1  11       83.88       81.68      3.38 o
  -1   1  11       30.43       28.95      3.97 o
   0   1  11       91.79       91.39      3.16 o
   1   1  11      113.55      122.71      3.23 o
   2   1  11       46.93       51.36      2.54 o
   3   1  11      156.30      164.52      4.38 o
   4   1  11       32.45       33.47      2.42 o
   5   1  11       24.85       21.97      3.70 o
   6   1  11       31.74       40.02      3.14 o
   7   1  11        0.80        0.80      1.35 o
  -9   2  11        6.43       11.16      4.29 o
  -8   2  11        9.85       12.53      4.75 o
  -7   2  11       12.41       19.57      3.24 o
  -6   2  11       38.20       44.49      4.30 o
  -5   2  11        8.47        9.61      2.42 o
  -4   2  11       32.17       38.05      3.01 o
  -3   2  11       32.49       31.14      2.07 o
  -2   2  11       15.18        9.93      1.66 o
  -1   2  11       40.21       46.13      3.69 o
   0   2  11        9.12        9.06      1.16 o
   1   2  11        2.12        1.37      0.74 o
   2   2  11      128.06      130.83      3.66 o
   3   2  11       14.49       11.81      1.67 o
   4   2  11       61.58       56.08      3.14 o
   5   2  11        1.17        0.98      1.06 o
   6   2  11        4.65        4.60      1.77 o
  -9   3  11        3.33       -1.09      3.23 o
  -8   3  11        8.17        8.62      3.57 o
  -7   3  11       16.12       13.01      2.23 o
  -6   3  11       48.72       53.71      4.71 o
  -5   3  11        4.57        4.50      1.58 o
  -4   3  11       59.94       55.58      2.53 o
  -3   3  11        8.03        5.43      0.81 o
  -2   3  11       20.83       20.62      2.18 o
  -1   3  11       16.03       20.80      2.14 o
   0   3  11       54.10       44.10      2.58 o
   1   3  11       24.43       30.65      2.16 o
   2   3  11       18.67       21.28      1.51 o
   3   3  11       53.71       42.35      2.56 o
   4   3  11       17.09       15.64      1.67 o
   5   3  11       27.31       32.14      3.99 o
   6   3  11        0.21        1.02      1.45 o
  -8   4  11        3.62        1.99      1.74 o
  -7   4  11        0.99        0.97      2.89 o
  -6   4  11        4.66        6.09      1.68 o
  -5   4  11       15.52       14.42      2.22 o
  -4   4  11       77.71       74.63      2.64 o
  -3   4  11       49.28       55.90      3.07 o
  -2   4  11        4.38        4.24      1.37 o
  -1   4  11       17.59       11.49      2.66 o
   0   4  11       23.79       26.13      2.36 o
   1   4  11       55.22       65.24      2.97 o
   2   4  11       15.37       12.18      1.45 o
   3   4  11       16.31       18.02      1.61 o
   4   4  11        0.67        2.39      1.63 o
   5   4  11        4.38        1.02      1.37 o
  -7   5  11        3.60        4.37      1.92 o
  -6   5  11        6.26        5.23      1.79 o
  -5   5  11       16.52       16.12      2.32 o
  -4   5  11        9.20        7.64      3.24 o
  -3   5  11        8.83        7.52      1.64 o
  -2   5  11       16.40       16.47      2.09 o
  -1   5  11        2.42       -0.64      2.90 o
   0   5  11        5.61        2.88      2.82 o
   1   5  11        5.55        4.02      1.21 o
   2   5  11        6.04        5.04      1.99 o
   3   5  11        0.81       -0.14      1.51 o
   4   5  11        2.41        3.66      2.21 o
   5   5  11        0.42        0.00      1.58 o
  -6   6  11        5.92       12.77      2.18 o
  -5   6  11        3.03        3.16      1.50 o
  -4   6  11        2.22        2.47      1.33 o
  -3   6  11        8.88       10.72      2.52 o
  -2   6  11       10.76       11.91      2.58 o
  -1   6  11       24.46       23.56      4.93 o
   0   6  11        0.61        0.13      2.45 o
   1   6  11        6.95        0.40      1.42 o
   2   6  11        5.97        6.09      2.03 o
   3   6  11        3.75        4.35      2.06 o
   4   6  11        0.81       -0.40      1.76 o
  -5   7  11        1.68        0.40      1.40 o
  -4   7  11        3.78        7.16      2.43 o
  -3   7  11        1.28       -1.76      1.91 o
  -2   7  11        3.61        1.02      2.65 o
  -1   7  11        3.42        3.43      3.10 o
   0   7  11        0.35       -1.09      2.43 o
   1   7  11        5.20        4.82      3.44 o
   2   7  11        1.39        0.09      2.73 o
  -9   0  12        3.37        5.65      4.00 o
  -8   0  12        0.12       -3.76      3.76 o
  -7   0  12        0.79        1.39      2.80 o
  -6   0  12       18.50       21.17      4.29 o
  -5   0  12        0.02       -1.44      2.96 o
  -4   0  12       15.62       12.36      2.70 o
  -3   0  12        0.18       -1.22      1.91 o
  -2   0  12      311.26      320.39      8.90 o
  -1   0  12      192.78      212.45     11.59 o
   0   0  12      535.98      525.25     17.86 o
   1   0  12        4.37        4.85      1.45 o
   2   0  12        0.07        1.10      1.32 o
   3   0  12        8.75        7.99      1.82 o
   4   0  12        2.09        2.22      1.74 o
   5   0  12       14.62       18.84      5.82 o
   6   0  12       20.55       23.18      3.25 o
  -9   1  12        7.53       14.33      3.03 o
  -8   1  12        7.70        9.35      4.33 o
  -7   1  12        0.25        0.17      2.09 o
  -6   1  12       10.61       10.87      2.49 o
  -5   1  12        3.37        1.63      1.80 o
  -4   1  12       17.24       19.36      2.03 o
  -3   1  12       82.01       80.51      3.65 o
  -2   1  12       31.55       40.83      3.61 o
  -1   1  12      322.80      331.49     10.14 o
   0   1  12       92.04       93.76      5.49 o
   1   1  12       33.68       30.48      2.09 o
   2   1  12       83.10       84.97      3.79 o
   3   1  12       18.52       21.42      1.80 o
   4   1  12       29.21       27.67      2.34 o
   5   1  12        8.19        7.26      1.47 o
   6   1  12        7.58        8.55      2.75 o
  -8   2  12       15.53       13.23      2.95 o
  -7   2  12       32.46       31.76      4.64 o
  -6   2  12       10.84       11.92      3.81 o
  -5   2  12       64.38       63.04      4.00 o
  -4   2  12       10.44       11.61      1.65 o
  -3   2  12       32.44       30.99      3.02 o
  -2   2  12        9.89        8.98      2.12 o
  -1   2  12       15.45       18.02      2.73 o
   0   2  12       30.49       36.07      2.99 o
   1   2  12      204.65      204.53      4.53 o
   2   2  12        0.41        1.15      0.86 o
   3   2  12       74.92       77.49      3.63 o
   4   2  12        2.41        1.13      2.00 o
   5   2  12       10.15       10.30      2.11 o
   6   2  12        0.30       -0.36      1.49 o
  -8   3  12        5.88        8.03      4.10 o
  -7   3  12       12.20       14.26      4.68 o
  -6   3  12        9.55        8.32      1.95 o
  -5   3  12       87.79       88.56      4.84 o
  -4   3  12       17.13       17.12      1.67 o
  -3   3  12       96.38      112.37      6.54 o
  -2   3  12        5.03        0.79      1.73 o
  -1   3  12       29.74       30.31      3.34 o
   0   3  12       18.28       14.85      1.66 o
   1   3  12       10.73       15.34      2.01 o
   2   3  12       86.18       83.29      3.73 o
   3   3  12        4.24        3.26      1.61 o
   4   3  12       13.90       11.23      2.48 o
   5   3  12        4.85        4.55      1.89 o
  -8   4  12        1.26       -0.14      1.92 o
  -7   4  12        0.50       -0.02      2.22 o
  -6   4  12        0.90        1.36      1.43 o
  -5   4  12        1.90        2.62      1.55 o
  -4   4  12       19.88       15.96      2.84 o
  -3   4  12       95.82       93.40      7.50 o
  -2   4  12       14.28       11.38      2.41 o
  -1   4  12        2.83        1.16      1.31 o
   0   4  12       34.30       23.39      2.79 o
   1   4  12        1.87        1.69      1.22 o
   2   4  12       11.37        7.07      1.51 o
   3   4  12        3.08        4.75      1.81 o
   4   4  12        5.81        2.81      1.61 o
   5   4  12        0.72        0.96      1.22 o
  -7   5  12        1.99        1.78      1.44 o
  -6   5  12        2.74        4.12      1.68 o
  -5   5  12        9.86       13.19      2.19 o
  -4   5  12        2.22        4.73      1.78 o
  -3   5  12       10.15        6.45      6.36 o
  -2   5  12       17.07       14.74      3.07 o
  -1   5  12        0.59       -2.89      3.34 o
   0   5  12        1.58       -0.95      3.20 o
   1   5  12        0.67       -0.07      2.45 o
   2   5  12        0.93        2.10      1.75 o
   3   5  12        2.83        8.28      2.94 o
   4   5  12        0.24        0.32      1.70 o
  -5   6  12        2.72       -0.01      1.36 o
  -4   6  12        3.20        9.33      2.86 o
  -3   6  12        0.06       -1.95      1.95 o
  -2   6  12        1.32        1.99      1.87 o
  -1   6  12        0.46       -1.50      3.24 o
   0   6  12        2.57        2.60      2.64 o
   1   6  12        1.76        1.43      1.71 o
   2   6  12        1.73        4.22      3.33 o
   3   6  12        8.78       10.27      2.83 o
  -3   7  12        0.66        0.36      1.91 o
  -2   7  12        1.80       -1.89      2.85 o
  -1   7  12        2.06        8.69      4.35 o
   0   7  12        5.99        8.97      3.87 o
  -8   0  13        0.27       -1.17      2.85 o
  -7   0  13        0.15        1.48      2.56 o
  -6   0  13        6.87        3.12      2.62 o
  -5   0  13       48.57       47.32      5.22 o
  -4   0  13       30.59       27.01      4.06 o
  -3   0  13      340.22      359.29     18.64 o
  -2   0  13       11.59        6.06      3.17 o
  -1   0  13      126.39      119.14      9.32 o
   0   0  13        0.01        0.67      2.36 o
   1   0  13        8.92        7.37      1.32 o
   2   0  13        3.37        4.04      2.19 o
   3   0  13        1.34        2.75      1.62 o
   4   0  13        3.29        4.16      1.74 o
   5   0  13        2.04        3.20      1.98 o
  -8   1  13        7.25       10.61      4.95 o
  -7   1  13        8.99        8.03      2.39 o
  -6   1  13        4.01        1.42      2.25 o
  -5   1  13       90.56       92.92      5.07 o
  -4   1  13       23.41       22.09      2.20 o
  -3   1  13       17.21       17.43      2.31 o
  -2   1  13      191.41      199.03      6.60 o
  -1   1  13      144.56      140.04      7.06 o
   0   1  13        2.65        1.09      1.79 o
   1   1  13       19.53       13.65      1.86 o
   2   1  13        8.06        6.82      1.23 o
   3   1  13       10.47        9.07      1.67 o
   4   1  13        7.11        7.59      1.57 o
   5   1  13        7.97        8.50      1.61 o
  -8   2  13        4.51        6.74      2.58 o
  -7   2  13        7.87        3.37      2.27 o
  -6   2  13       35.98       29.55      3.15 o
  -5   2  13        6.90        8.93      1.77 o
  -4   2  13       75.41       79.48      3.75 o
  -3   2  13       35.27       30.95      3.80 o
  -2   2  13       14.77       15.62      2.63 o
  -1   2  13       36.87       44.57      4.12 o
   0   2  13      106.09      116.87      8.65 o
   1   2  13        7.41        9.19      1.90 o
   2   2  13       35.27       34.00      2.61 o
   3   2  13        0.51        0.54      1.12 o
   4   2  13       11.16        9.68      1.65 o
   5   2  13        0.67        0.46      1.79 o
  -7   3  13       10.42       13.93      2.39 o
  -6   3  13        9.44       10.03      2.42 o
  -5   3  13        5.02        3.45      1.45 o
  -4   3  13       57.01       48.62      3.31 o
  -3   3  13       43.01       54.28      4.70 o
  -2   3  13        6.99        9.74      2.48 o
  -1   3  13        7.30        5.92      3.24 o
   0   3  13       19.26       19.33      2.81 o
   1   3  13        0.73        1.82      2.01 o
   2   3  13       33.03       35.70      2.66 o
   3   3  13        7.43        3.78      1.25 o
   4   3  13        0.63        3.33      1.83 o
  -7   4  13        0.26       -0.39      1.52 o
  -6   4  13        2.51        2.07      2.09 o
  -5   4  13        1.36       -2.19      2.67 o
  -4   4  13        6.16        5.25      2.19 o
  -3   4  13        9.50       13.37      6.14 o
  -2   4  13       16.40       16.64      2.99 o
  -1   4  13        5.25        7.44      3.47 o
   0   4  13        6.74        6.79      2.37 o
   1   4  13        3.82        4.03      1.43 o
   2   4  13        3.07        4.31      1.53 o
   3   4  13        0.42       -0.23      1.55 o
   4   4  13        4.36        4.77      1.72 o
  -6   5  13       10.83       15.19      2.50 o
  -5   5  13        3.96        4.59      2.24 o
  -4   5  13        2.92        2.12      1.74 o
  -3   5  13        6.45        9.40      2.95 o
  -2   5  13       12.63       22.08      3.46 o
  -1   5  13        2.79        1.95      2.06 o
   0   5  13        3.37        4.88      2.01 o
   1   5  13        7.40        9.33      1.81 o
   2   5  13        4.36        4.08      4.19 o
   3   5  13        0.67        2.28      2.27 o
  -4   6  13        1.55        0.62      6.72 o
  -3   6  13        1.39       -1.24      3.21 o
  -2   6  13        1.94        2.70      2.67 o
  -1   6  13        2.68        8.45      3.72 o
   0   6  13        0.06        0.31      2.54 o
   1   6  13        0.12        6.33      3.55 o
  -8   0  14        5.94        4.38      3.53 o
  -7   0  14        5.93        8.20      3.81 o
  -6   0  14       10.85        5.63      2.55 o
  -5   0  14       34.66       37.62      4.98 o
  -4   0  14      100.76      111.11      6.02 o
  -3   0  14        1.61       -0.57      1.65 o
  -2   0  14        0.00        4.18      2.74 o
  -1   0  14        5.14        4.23      2.24 o
   0   0  14        0.25        0.81      2.17 o
   1   0  14        2.25        3.73      1.76 o
   2   0  14        0.80       -1.96      2.02 o
   3   0  14        2.33        4.72      2.40 o
   4   0  14        0.38       -0.49      1.78 o
  -7   1  14        6.80        2.34      2.28 o
  -6   1  14       12.51       13.03      2.36 o
  -5   1  14       21.39       26.10      2.56 o
  -4   1  14        5.31        6.08      1.75 o
  -3   1  14        4.42        2.13      1.54 o
  -2   1  14       14.74       16.71      2.79 o
  -1   1  14        6.47        8.29      2.36 o
   0   1  14        6.92        5.99      2.05 o
   1   1  14       16.53       18.24      2.99 o
   2   1  14        1.45        3.19      1.28 o
   3   1  14        2.51        2.86      1.30 o
   4   1  14        0.28       -0.78      1.92 o
  -7   2  14        9.79       10.24      2.23 o
  -6   2  14        0.80        0.89      1.11 o
  -5   2  14        9.17        9.56      1.75 o
  -4   2  14        6.21        2.43      1.12 o
  -3   2  14        4.85        4.66      3.48 o
  -2   2  14       13.47       13.62      2.79 o
  -1   2  14       13.30       12.64      2.65 o
   0   2  14        3.90        3.68      1.97 o
   1   2  14        2.33        3.28      1.93 o
   2   2  14        2.60        2.79      1.69 o
   3   2  14        8.58        8.85      1.77 o
   4   2  14        4.24        2.55      1.88 o
  -7   3  14        6.42        7.67      1.77 o
  -6   3  14       16.63       19.47      2.77 o
  -5   3  14        2.11        2.31      1.86 o
  -4   3  14        3.57        1.08      1.83 o
  -3   3  14        5.75        2.10      1.78 o
  -2   3  14       12.41       16.13      4.82 o
  -1   3  14        0.90       -1.56      1.79 o
   0   3  14        1.98        5.07      1.95 o
   1   3  14        0.70        1.24      1.80 o
   2   3  14        0.31        2.89      2.12 o
   3   3  14        3.35        4.36      1.80 o
  -6   4  14        9.09        7.15      3.16 o
  -5   4  14        5.33        4.78      2.34 o
  -4   4  14        0.38       -1.26      4.17 o
  -3   4  14        1.63        4.12      2.18 o
  -2   4  14        6.35        7.39      3.74 o
  -1   4  14        1.80        4.62      2.90 o
   0   4  14        5.37        8.34      3.60 o
   1   4  14        0.42        2.54      1.40 o
   2   4  14        1.45        3.40      3.66 o
   3   4  14        0.93       -2.10      2.10 o
  -5   5  14        1.70        2.20      2.12 o
  -4   5  14        5.16        3.55      1.73 o
  -3   5  14        0.24        3.03      2.18 o
  -2   5  14        1.68        2.95      2.81 o
  -1   5  14        1.48       -1.32      3.19 o
   0   5  14        2.10        3.31      1.63 o
   1   5  14        1.00        2.57      2.06 o
  -7   0  15        0.26       -1.04      2.02 o
  -6   0  15        5.74       13.51      3.52 o
  -5   0  15        7.09       13.35      3.03 o
  -4   0  15        8.95        7.14      3.92 o
  -3   0  15        1.14        0.35      2.60 o
  -2   0  15        1.41       -0.97      2.75 o
  -1   0  15        1.82       -1.99      3.30 o
   0   0  15        8.77        5.74      2.96 o
   1   0  15        1.00        1.02      2.25 o
   2   0  15        0.26        2.08      2.17 o
   3   0  15        0.17        0.44      1.94 o
  -7   1  15        3.05        2.25      1.43 o
  -6   1  15        0.59        1.10      1.17 o
  -5   1  15        0.45        0.63      1.17 o
  -4   1  15        0.48       -0.95      1.31 o
  -3   1  15       37.89       49.78      3.73 o
  -2   1  15       13.47       10.59      2.61 o
  -1   1  15        3.12        2.55      4.05 o
   0   1  15        4.82        6.85      1.97 o
   1   1  15        0.59        1.29      1.47 o
   2   1  15        0.02       -1.64      1.64 o
   3   1  15        2.84        3.22      1.57 o
  -6   2  15        4.22       -0.64      1.95 o
  -5   2  15       14.88       21.59      3.32 o
  -4   2  15        1.38        1.67      1.55 o
  -3   2  15        8.11        7.40      2.34 o
  -2   2  15        8.93       11.60      2.79 o
  -1   2  15        4.55        4.08      2.00 o
   0   2  15        5.20        7.84      3.62 o
   1   2  15        1.34        0.82      1.48 o
   2   2  15        0.70        0.51      1.30 o
   3   2  15        3.79        6.55      1.94 o
  -6   3  15        1.33        4.79      4.11 o
  -5   3  15        3.51        2.81      1.85 o
  -4   3  15        5.58        4.71      4.17 o
  -3   3  15       11.12        9.25      3.93 o
  -2   3  15        7.11        8.84      2.37 o
  -1   3  15        4.54        3.27      2.15 o
   0   3  15        5.40        2.88      1.83 o
   1   3  15        0.32        2.43      1.65 o
   2   3  15        4.39        3.38      2.25 o
  -5   4  15        1.10        1.46      2.47 o
  -4   4  15        0.75        2.49      3.84 o
  -3   4  15        3.24        3.50      2.03 o
  -2   4  15        0.34        3.11      3.65 o
  -1   4  15        0.95        3.06      1.89 o
   0   4  15        2.64        1.17      3.44 o
   1   4  15        2.66        3.30      3.12 o
  -2   5  15        0.20       -2.82      2.82 o
  -1   5  15        0.48        0.90      2.81 o
  -6   0  16       13.42       12.41      3.31 o
  -5   0  16        0.02       -2.24      3.85 o
  -4   0  16        0.14        1.81      3.33 o
  -3   0  16        1.10        5.12      3.44 o
  -2   0  16        0.28        5.63      2.96 o
  -1   0  16        0.46       -0.66      2.33 o
   0   0  16        0.14        0.22      2.54 o
   1   0  16        0.05        3.84      2.74 o
   2   0  16        1.42        3.38      3.67 o
  -5   1  16        0.26       -1.69      1.83 o
  -4   1  16       10.58       12.94      2.34 o
  -3   1  16        0.55       -1.70      2.16 o
  -2   1  16        1.92       -0.50      1.84 o
  -1   1  16        3.02        4.45      2.85 o
   0   1  16        0.56        0.11      1.89 o
   1   1  16        3.22        3.41      2.00 o
   2   1  16        0.00       -1.40      1.47 o
  -5   2  16        1.35        0.17      1.87 o
  -4   2  16        2.32        3.47      1.92 o
  -3   2  16        7.02        8.36      2.74 o
  -2   2  16       19.65       13.21      4.26 o
  -1   2  16        4.36        5.02      2.28 o
   0   2  16        4.75       10.47      2.80 o
   1   2  16        0.29        3.06      1.76 o
  -4   3  16        1.28        3.07      2.18 o
  -3   3  16        5.63        7.22      3.74 o
  -2   3  16        5.74        8.01      2.76 o
  -1   3  16        9.20       15.20      2.91 o
   0   3  16        3.00       -0.75      4.17 o
  -3   0  17        0.12       -0.99      3.34 o
  -2   0  17       13.49       13.41      3.89 o
  -1   0  17        1.15        3.01      3.35 o
  -3   1  17        1.91        0.97      1.98 o
  -2   1  17        1.54        3.95      2.47 o
  -1   1  17        0.12       -0.77      1.95 o
 
